# Supplementary material for: Transcriptome and Metabolome Profiling Reveal the Resistance Mechanisms of Rice against Brown Planthopper
Source: Int J Mol Sci. 2022 Apr 7;23(8):4083. doi: 10.3390/ijms23084083 (PMC9031479; doi:10.3390/ijms23084083)
Supplement: Supplementary file 1 [file ijms-23-04083-s001.zip]

Archive with 2 entries (2 files):
- ijms-supplementary table.xlsx
- ijms-supplmentary figure.pdf
