# Supplementary material for: Transcriptome and Metabolome Profiling Reveal the Resistance Mechanisms of Rice against Brown Planthopper
Source: Int J Mol Sci. 2022 Apr 7;23(8):4083. doi: 10.3390/ijms23084083 (PMC9031479; doi:10.3390/ijms23084083)
Supplement: Supplementary file 1 [file ijms-23-04083-s001.zip › ijms-supplementary table.xlsx]

## Sheet: Table S1
Table S1:Data analysis of performance of BPHs on the rice variety Nipponbare and C331
	Nipponbare	C331	P value	time	test
honeydew excretion (mg)	98.4412+3.8771	11.3940+0.8552	2.70135e-19	48h	students T test
BPH weight gain (mg)	2.0859+0.1517	0.0567+0.1200	2.3049e-11	48h	students T test
number of BPH settled on Nipponbare or C331	4.8333+0.3073	3.5000+0.4282	0.02988	1h	students T test
	5.6667+0.4944	3.5000+0.2236	0.00254727	2h	students T test
	6.5000+0.4282	3.5000+0.3416	0.000270296	4h	students T test
	7.1667+0.1667	3.0000+0.5164	1.68304e-05	8h	students T test
	7.6667+0.2108	3.3333+0.4216	3.42004e-06	12h	students T test
	8.3333+0.2108	3.6667+0.2108	2.3207e-08	24h	students T test
	9.5000+0.4282	3.6667+0.4216	2.08569e-06	36h	students T test
	9.1667+0.3073	3.8333+0.3073	2.36656e-07	48h	students T test
	8.6667+0.4216	3.5000+0.3416	2.48662e-06	60h	students T test
	8.0000+0.3652	3.1667+0.3073	1.41545e-06	72h	students T test

## Sheet: Table S2
Table S2:A total of 945 metabolites were detected in all samples.
Cmbn007148	429.12	429.12	430.126	C22H22O9	[M-H]-	1-O-Feruloyl-3-O-caffeoylglycerol	Lipids	-	188430	180900	143140	150380	143100	175010	9	9	9	6573	9	3452	--	--
Cmsn002371	491.19	327.12	492.2	C25H32O10	[M-H]-	Isolariciresinol-9-O-xyloside	Lignans and Coumarins	-	31211	53056	36549	34132	43960	33662	68984	65267	81572	73416	49364	67050	--	--
Cmsp002787	227.09	181.05	226.084	C11H14O5	[M+H]+	3,4'-Dihydroxy-3',5'-dimethoxypropiophenone	Phenolic acids	136196-47-9	106000	69302	69190	81613	66989	34200	82721	89388	110750	66935	65742	85048	--	--
Cmsp008121	287.09	167.03	286.084	C16H14O5	[M+H]+	7-O-Methylnaringenin	Flavonoids	-	2849600	368260	11830000	508260	1730100	1877100	5211.5	22701	6734.2	70638	13940	127450	--	--
Cmzn005251	433.11	271.06	434.121	C21H22O10	[M-H]-	6-O-Caffeoylarbutin	Phenolic acids	136172-60-6	29976	26778	45026	20235	17917	17275	190270	125450	149570	119300	189440	170950	--	--
HJAP006	509.13	347.08	508.122	C23H24O13	[M+H]+	Syringetin-7-O-glucoside	Flavonoids	-	59572	87362	101500	134010	91599	150790	321150	318180	358880	254230	325460	421860	--	--
HJAP007	551.14	347.08	550.132	C25H26O14	[M+H]+	Syringetin-3-O-(6''-Acetyl)glucoside	Flavonoids	-	13716	17888	16012	19041	18054	25557	54942	44856	51950	50752	53881	58037	--	--
HJAP010	551.14	497.1	550.132	C25H26O14	[M+H]+	Luteolin-6,8-di-C-arabinoside	Flavonoids	-	9	9	9	9	9	9	2573400	1765900	2442900	3119800	2841900	2077000	--	--
HJAP011	463.11	343.08	462.116	C22H22O11	[M+H]+	Chrysoeriol-8-C-glucoside (Scoparin)*	Flavonoids	301-16-6	59838	68982	73149	134450	75728	74866	81410	79858	107880	137230	86936	70843	--	--
HJAP023	773.22	611.17	772.207	C33H40O21	[M+H]+	Kaempferol-6,8-di-C-glucoside-7-O-glucoside	Flavonoids	-	42160	21681	25046	23521	11363	8948.1	52715	38744	72952	33743	44271	61841	--	--
HJAP024	611.16	593.15	610.154	C27H30O16	[M+H]+	Kaempferol-6,8-di-C-glucoside*	Flavonoids	-	18177	9875.5	19241	21000	15722	20919	7816.6	9422.5	4338.6	8659.8	5584.9	13631	--	--
HJAP026	625.18	463.13	624.17	C28H32O16	[M+H]+	Chrysoeriol-6-C-glucoside-4'-O-glucoside	Flavonoids	-	2950800	2954800	4703800	4379300	2768400	4113800	6480600	5252700	5657100	6922000	6600500	6326500	--	--
HJAP052	197.08	138.07	196.074	C10H12O4	[M+H]+	2,4,5-Trimethoxybenzaldehyde	Phenolic acids	4460-86-0	12582	13163	14960	10001	12967	8696.3	14139	12442	20632	10672	8583.7	19196	--	--
HJAP058	345.1	284.07	344.125	C19H20O6	[M+H]+	5,6,7,4'-Tetramethoxyflavanone	Flavonoids	2569-77-9	10868	7595	5655.5	8536.2	8738.6	10965	10367	10004	5724.2	3764.1	11790	14323	C15118	--
HJAP126	817.24	509.13	816.232	C35H44O22	[M+H]+	Syringetin-3-O-rutinoside-7-O-glucoside	Flavonoids	-	5636.8	9	5160.5	5625.5	9	9	6176.8	9	9440.2	9	12329	5642.5	--	--
HJAP148	581.15	287.06	580.142	C26H28O15	[M+H]+	Kaempferol-3-O-sambubioside	Flavonoids	27661-51-4	6623.5	7704.8	9383.8	11118	9428.2	17045	9	9	6757	14152	5352.8	9	--	--
HJKP000649	136.07	91.05	135.068	C8H9NO	[M+H]+	N-benzylformamide*	Alkaloids	6343-54-0	2769500	1708100	2210100	2590900	2730300	2812200	1552300	1278000	1216300	885730	985480	1127500	C15561	--
HJN003	385.11	223.06	386.122	C17H22O10	[M-H]-	1-O-Sinapoyl-D-glucose	Phenolic acids	-	4296200	3716700	4086900	3445000	2698100	3708100	7069000	5832700	6630200	7143900	5491700	6479600	C01175	ko00940
HJN083	521.2	359.15	522.211	C26H34O11	[M-H]-	Lariciresinol-4'-O-glucoside	Lignans and Coumarins	143663-00-7	2595800	2558700	2386300	2718800	2381000	2397400	2167800	2062600	2131400	2042800	2092500	2469500	--	--
HJN086	449.11	287.06	450.116	C21H22O11	[M-H]-	Eriodictyol-3'-O-glucoside	Flavonoids	-	24476	19720	15815	18069	14224	18199	17909	28805	32364	38572	34590	20155	--	--
HJN087	433.12	271.06	434.121	C21H22O10	[M-H]-	Naringenin-4'-O-glucoside	Flavonoids	-	44236	35098	26743	31164	32346	31415	39691	46719	25396	45045	42831	38034	--	--
Hmbn002174	135.05	120.02	136.053	C8H8O2	[M-H]-	4-Hydroxyacetophenone	Phenolic acids	99-93-4	15823	12910	4641	13924	8716.2	17507	13328	15165	4693.8	13960	19222	16174	C10700	ko01100
Hmbn002692	517.16	175.04	518.164	C22H30O14	[M-H]-	6'-O-Feruloyl-D-sucrose	Phenolic acids	118230-77-6	367020	168620	364890	386090	384730	241040	472430	471190	116860	324140	218560	254930	--	--
Hmbn005207	471.35	471.35	472.355	C30H48O4	[M-H]-	Hederagenin	Terpenoids	465-99-6	298710	13742	195620	7923.5	5758.3	409660	7540.5	107240	9	4212.3	10572	12955	--	--
Hmbn005951	383.12	163.04	384.121	C21H20O7	[M-H]-	1,3-O-Di-p-Coumaroylglycerol	Phenolic acids	-	9	9	9	2094.5	9	9	4073.6	2370.2	2325.3	5904.4	4336.6	4624.3	--	--
Hmbp001276	169.05	65.03	168.042	C8H8O4	[M+H]+	Gallacetophenone	Phenolic acids	528-21-2	389930	406100	443860	437370	467270	295640	1706200	1379500	1198700	1054000	1205300	1397000	--	--
Hmbp003234	255.09	163.03	254.079	C12H14O6	[M+H]+	1-O-Caffeoylglycerol	Lipids	-	46234	45323	34994	34656	33322	42398	9	9	9	9	9	9	--	--
Hmcn000192	209.07	59.01	210.073	C7H14O7	[M-H]-	Sedoheptulose	Others	3019-74-7	22795	35026	28934	25063	10574	33222	8236.2	7096.6	11976	22268	10968	5633.2	C02076	ko00710,ko01100
Hmcn006267	181.05	107.01	182.058	C9H10O4	[M-H]-	2,6-Dimethoxybenzoic acid	Phenolic acids	1466-76-8	14564	17144	16056	15695	12589	11960	11439	12422	8611.2	8229.1	9270.3	12003	--	--
Hmcp001578	641.17	479.11	640.163	C28H32O17	[M+H]+	Isorhamnetin-3,7-O-diglucoside	Flavonoids	6758-51-6	7791.4	11907	7870.4	9	7241.9	9	12803	31438	25185	22210	41893	43628	--	--
Hmcp001589	787.23	317.06	786.221	C34H42O21	[M+H]+	Isorhamnetin-3-O-rutinoside-4'-O-glucoside	Flavonoids	111393-97-6	9	950	9	1890	9	1898	8062.8	3662.4	8121.9	10064	9279	8127.6	--	--
Hmcp002207	479.12	317.06	478.111	C22H22O12	[M+H]+	Isorhamnetin-7-O-glucoside (Brassicin)*	Flavonoids	6743-96-0	81073	68862	75138	56609	81669	63017	202920	154470	250620	240210	117770	258540	--	--
Hmcp004650	287.22	269.21	286.212	C16H30O4	[M+H]+	Hexadecanedioic acid	Organic acids	505-54-4	22097	33132	113350	14160	58723	77017	4846.1	9816.9	11521	14771	6256.5	38137	C19615	ko00073,ko01100
Hmfn000531	175.02	87.01	176.032	C6H8O6	[M-H]-	L-Ascorbic acid (Vitamin C)	Others	50-81-7	9	9	9	10177	7665.3	4398.1	21030	22292	11865	23962	15326	6679.5	C00072	ko00053,ko00480,ko01100,ko01110
Hmgn001653	137.02	93.04	138.032	C7H6O3	[M-H]-	Protocatechualdehyde*	Phenolic acids	139-85-5	1121100	2769500	1320400	1554300	2132600	2007800	1703400	3162300	1930000	4180000	3741800	2566400	C16700	ko00950
Hmgn002038	637.18	475.14	638.184	C29H34O16	[M-H]-	β-Oxoacteoside	Phenolic acids	-	3302.2	8777	6844	6095.5	9	9	16221	15871	18664	23258	15840	18241	--	--
Hmgn002833	371.11	297.11	372.12	C20H20O7	[M-H]-	4-Ketopinoresinol	Others	-	504800	465200	606170	423800	497620	341240	435900	687530	280440	744150	383510	338570	--	--
Hmgn004139	373.13	329.05	374.136	C20H22O7	[M-H]-	Isohydroxymatairesinol	Lignans and Coumarins	-	3906.7	12750	6923.2	6678.6	9604.7	8255.5	2714.6	3498.5	3177.3	4706.3	6482.3	3135.4	--	--
Hmgn004693	371.11	327.03	372.121	C20H20O7	[M-H]-	(8'R,7'S)-(-)-8-Hydroxy-α-conidendrin	Lignans and Coumarins	-	78477	79678	92723	70240	74441	53303	75021	108290	41134	116440	63009	47455	--	--
Hmgp002121	609.18	463.08	608.176	C31H28O13	[M+H]+	Hispidulin-7-O-(6''-O-p-Coumaroyl)Glucoside	Flavonoids	-	617480	731460	565790	797300	579480	592640	1325200	1203100	1402100	1441500	1603600	1501500	--	--
Hmgp002189	463.13	301.07	462.118	C22H22O11	[M+H]+	Hispidulin-7-O-Glucoside*	Flavonoids	17680-84-1	792230	856160	734680	1013400	681590	755960	6341600	5915800	5463500	6136500	6488300	6370700	C17762	--
Hmgp002564	683.15	331.08	682.138	C29H30O19	[M+H]+	Tricin-7-O-glucuronyl(2→1)glucuronide	Flavonoids	83097-44-3	8617800	11189000	8624200	7909100	8359100	9501000	5575.7	8216.5	6329.8	9	7453.2	9	--	--
Hmgp002953	653.17	331.08	652.164	C29H32O17	[M+H]+	Tricin-7-O-(2''-O-rhamnosyl)galacturonide	Flavonoids	89915-54-8	1641500	1468000	1420900	1603700	1191300	1375600	889600	674850	805010	908620	839040	705000	--	--
Hmgp003086	639.19	331.08	638.184	C29H34O16	[M+H]+	Tricin-7-O-rutinoside*	Flavonoids	-	8583700	10480000	8466800	9023300	8900100	8410700	1692700	1840700	2013300	2098900	1797600	1802700	--	--
Hmgp003540	775.21	331.08	774.2	C36H38O19	[M+H]+	Tricin-4'-O-(β-guaiacylglycerol)ether-7-O-(6''-malonyl)glucoside	Flavonoids	-	89951	103040	69953	66025	83420	69867	1295500	1283800	1390000	1538600	1548200	1382600	--	--
Hmhp001812	282.12	136.06	281.112	C11H15N5O4	[M+H]+	2'-O-Methyladenosine	Nucleotides and derivatives	2140-79-6	31566	27936	24794	43845	50875	38747	35756	30586	10703	20234	38951	45860	--	--
Hmjp002337	193.04	133.03	192.033	C10H8O4	[M+H]+	Isoscopoletin (6-Hydroxy-7-Methoxycoumarin)	Lignans and Coumarins	776-86-3	250350	235220	212790	204880	217790	181440	23539	39606	30249	43906	36930	36352	C18079	--
Hmjp002999	625.18	317.06	624.162	C28H32O16	[M+H]+	Isorhamnetin-3-O-rutinoside (Narcissin)	Flavonoids	604-80-8	335790	370270	264200	304840	350720	240810	117830	89316	136290	97702	133170	131110	--	--
Hmln101664	697.24	535.18	698.242	C32H42O17	[M-H]-	Nortrachelogenin-4'-O-gentiobioside	Lignans and Coumarins	-	17801	22138	18835	18837	13142	25012	25523	26973	45408	35471	32957	57467	--	--
Hmlp002408	328.1	148.03	327.095	C14H17NO8	[M+H]+	HBOA-2-O-glucoside	Alkaloids	27625-86-1	19812	15032	13619	26792	29797	13672	31234	27472	7276	23766	13144	24964	--	--
Hmlp003129	359.15	137.06	358.142	C20H22O6	[M+H]+	Matairesinol	Lignans and Coumarins	580-72-3	9	9	9	9	9	9	82682	68226	48738	127130	77700	59299	C10682	ko00998,ko01100,ko01110
Hmmn003584	739.19	593.14	740.209	C33H40O19	[M-H]-	Luteolin-7-O-rutinoside-5-O-rhamnoside	Flavonoids	-	5311.7	6288	6338.1	5388.1	4235.2	6038.2	29563	32534	22518	23614	28844	27191	--	--
Hmmp001310	188.07	118.07	187.063	C11H9NO2	[M+H]+	3-Indoleacrylic acid	Alkaloids	1204-06-4	35957000	38469000	36659000	47048000	52173000	41517000	24629000	15396000	10339000	13238000	21135000	22046000	C21283	--
Hmmp002121	469.12	317.08	468.113	C23H16O11	[M+H]+	Isorhamnetin-3-O-gallate	Flavonoids	-	339880	114220	92098	126730	111760	115290	410950	300360	453620	396910	407830	473640	--	--
Hmmp003156	595.16	313.07	594.158	C27H30O15	[M+H]+	Saponarin(Isovitexin-7-O-glucoside)	Flavonoids	20310-89-8	2922200	3259000	3611400	3284700	2674000	3212300	1958600	2260000	1743800	1473500	2351600	2231600	C08064	--
Hmpp002612	611.16	287.05	610.153	C27H30O16	[M+H]+	Luteolin-7-O-gentiobioside	Flavonoids	-	13716	16263	38525	48003	28342	52578	125720	99318	101000	180390	108800	92683	--	--
Hmpp003270	449.11	287.05	448.101	C21H20O11	[M+H]+	Luteolin-4'-O-glucoside	Flavonoids	6920-38-3	83734	124370	86392	98701	97309	81166	114700	107170	114030	122000	161550	102650	--	--
Hmqn003054	329.23	311.23	330.24	C18H34O5	[M-H]-	9,10,11-Trihydroxy-12-octadecenoic acid	Lipids	61911-67-9	14677	22687	20042	37573	26935	26641	11371	21118	14452	18096	21497	17604	--	--
Hmqp000191	505.18	127.03	504.17	C18H32O16	[M+H]+	Planteose	Others	470-57-5	4561.4	6527.3	8130	6011.1	4559.3	2109.7	7295.9	9746.7	3751.1	10058	6156.2	5824.1	C03848	--
Hmqp005411	297.24	81.07	296.234	C18H32O3	[M+H]+	9-Oxo-12Z-Octadecenoic acid*	Lipids	112543-32-5	128020	118400	179040	550800	339970	286920	92507	77698	77420	137300	206680	262600	--	--
Hmqp005455	297.24	81.07	296.234	C18H32O3	[M+H]+	15(R)-Hydroxylinoleic Acid*	Lipids	177931-23-6	32566	22283	54570	206670	106080	77937	26001	18999	13620	22312	77189	85877	--	--
Hmqp006023	326.27	309.27	324.266	C20H36O3	[M+H]+	Ethyl 9-Hydroxy-10,12-octadecadienoic acid	Lipids	-	10142	13790	9653.4	21623	23991	18892	6488.3	10101	7047.4	8835.8	8957.5	10681	--	--
Hmqp006235	516.3	184.07	515.297	C26H46NO7P	[M+H]+	LysoPC 18:4	Lipids	-	8329.6	9414.9	10307	13664	18272	30593	7333.5	16541	12462	9810.1	13144	13106	--	--
Hmsp000364	144.1	98.09	143.095	C7H13NO2	[M+H]+	L-Cyclopentylglycine	Amino acids and derivatives	2521-84-8	79953	74702	90337	198420	124050	210540	99725	86701	64638	69784	53619	79753	--	--
Hmtn001288	181.05	135.04	182.058	C9H10O4	[M-H]-	Methyl 2,4-dihydroxyphenylacetate	Phenolic acids	67828-42-6	9510.2	21620	10579	14579	22169	22924	12550	15876	9512.7	29603	15731	9000.2	--	--
Hmyn007081	481.25	245.04	482.262	C22H43O9P	[M-H]-	LysoPG 16:1	Lipids	-	24498	45429	32230	22608	51353	53667	10284	19030	18517	21377	15781	25122	--	--
Hmyn007168	483.27	255.23	484.278	C22H45O9P	[M-H]-	LysoPG 16:0	Lipids	-	343270	560670	361750	411110	621340	664980	323130	657560	493530	521430	450800	569050	--	--
Index	Q1 (Da)	Q3 (Da)	Molecular Weight (Da)	Formula	Ionization model	Compounds	Class I	CAS	N0_1	N0_2	N0_3	N48_1	N48_2	N48_3	C0_1	C0_2	C0_3	C48_1	C48_2	C48_3	cpd_ID	kegg_map
Li512115	515.12	353.09	516.127	C25H24O12	[M-H]-	Isochlorogenic acid B	Phenolic acids	14534-61-3	132450	82660	106490	97449	53143	81475	147570	155950	169090	222920	167170	112200	C10468	--
Lmbn000193	103	59.01	104.011	C3H4O4	[M-H]-	Tartronate semialdehyde*	Organic acids	2480-77-5	17876	12609	28951	23304	47458	22941	123610	92046	15526	63782	49080	53079	C01146	ko00053,ko00630,ko01100
Lmbn000198	133.01	71.01	134.022	C4H6O5	[M-H]-	3-Dehydro-L-Threonic Acid*	Organic acids	-	8770500	11961000	11936000	9404900	7038600	8178400	25233000	26937000	15053000	23689000	21718000	16907000	C03064	ko00053,ko01100
Lmbn000216	147.03	57.03	148.037	C5H8O5	[M-H]-	3-Methylmalic acid*	Organic acids	152204-30-3	36439	39585	26816	41325	43540	43070	65321	72003	49216	84508	64698	63593	C06032	ko00290,ko00660,ko01100,ko01210,ko01230
Lmbn000612	128.04	82.03	129.043	C5H7NO3	[M-H]-	1-Pyrroline-4-hydroxy-2-carboxylic acid	Organic acids	9054-77-7	6154	7063.7	5888.4	9189.9	10679	8941.1	8933.6	12610	5326	3356.3	6106.8	11518	C04282	ko00330,ko01100
Lmbn001181	531.14	531.13	532.143	C22H28O15	[M-H]-	Fraxetin-7,8-di-O-glucoside	Lignans and Coumarins	-	44993	27643	43450	35092	37982	23604	9	9	19054	10418	11670	9	--	--
Lmbn001288	131.03	87.04	132.042	C5H8O4	[M-H]-	2-Hydroxy-2-methyl-3-oxobutanoic acid*	Organic acids	71698-08-3	23481	19230	17339	28391	26431	20769	42586	63293	12445	22571	22508	40208	C06010	ko00290,ko00650,ko00660,ko00770,ko01100,ko01110,ko01210,ko01230
Lmbn001364	131.03	87.05	132.042	C5H8O4	[M-H]-	4-Hydroxy-2-Oxopentanoic Acid*	Organic acids	3318-73-8	24666	23289	17097	26693	21291	21486	51250	72350	14513	28780	28559	36775	C03589	ko00360,ko01100
Lmbn001467	158.08	116.07	159.09	C7H13NO3	[M-H]-	5-Acetamidopentanoic Acid	Organic acids	1072-10-2	369020	431420	356600	412030	459390	360440	187920	192010	229100	208350	266210	256600	C03087	ko00310,ko01100
Lmbn001609	145.05	83.05	146.058	C6H10O4	[M-H]-	2-Acetyl-2-Hydroxybutanoic Acid	Organic acids	-	16695	30168	23218	24235	37343	29844	24473	39005	23803	20298	24215	28860	C06006	ko00290,ko01100,ko01110,ko01210,ko01230
Lmbn001754	175.06	115.04	176.068	C7H12O5	[M-H]-	3-Isopropylmalic Acid*	Organic acids	921-28-8	16605	19539	24778	117400	54579	94229	23047	111880	33170	34615	53061	65426	C04411	ko00290,ko01100,ko01110,ko01210,ko01230
Lmbn001981	137.02	93.03	138.032	C7H6O3	[M-H]-	2,5-Dihydroxybenzaldehyde*	Phenolic acids	1194-98-5	1290700	2983600	1447000	1588200	1881000	2018300	2044200	3579900	2218400	5690600	4247900	2899000	C05585	ko00350,ko01100
Lmbn002072	159.07	97.07	160.074	C7H12O4	[M-H]-	2-Propylsuccinic acid*	Organic acids	618-57-5	13384	11056	16285	15506	22729	18939	73028	105830	11965	38445	30668	61729	C16657	--
Lmbn002644	119.05	93.03	120.058	C8H8O	[M-H]-	4-Methylbenzaldehyde	Others	104-87-0	13316	10029	11732	12853	10615	13911	11719	3893.2	10563	7288.7	9542.3	7260.2	C06758	ko01100
Lmbn002648	163.04	119.05	164.047	C9H8O3	[M-H]-	α-Hydroxycinnamic Acid*	Phenolic acids	5801-57-0	1623000	1475400	1077600	1924600	1038800	1290400	689380	964790	727760	980210	904650	717870	C02763	ko00360,ko01100
Lmbn002739	163.04	119.05	164.047	C9H8O3	[M-H]-	3-Hydroxycinnamic Acid	Phenolic acids	14755-02-3	1456700	1252200	1057600	1671000	1376400	1261000	891450	948980	710800	954680	857270	929330	C12621	ko00360,ko01100
Lmbn002862	137.02	93.03	138.032	C7H6O3	[M-H]-	3-Hydroxybenzoic Acid	Organic acids	99-06-9	3496900	5685800	3622000	3295800	5267800	4880200	4739200	7675000	4605500	9688400	7459700	6864700	C00587	ko00400
Lmbn003524	171.1	99.08	172.11	C9H16O3	[M-H]-	9-Oxononanoic acid	Organic acids	2553-17-5	16455	17470	24748	17359	21434	21845	20925	12255	19206	19492	14100	18068	C16322	ko00592,ko01110
Lmbn004685	311.22	223.17	312.23	C18H32O4	[M-H]-	5S,8R-DiHODE; (5S,8R,9Z,12Z)-5,8-Dihydroxyoctadeca-9,12-dienoate	Lipids	-	8494.6	20298	8006.7	47907	12592	12119	12046	30906	22504	20366	9588.1	7558.9	C20186	ko00591
Lmbn005287	311.22	249.22	312.23	C18H32O4	[M-H]-	7S,8S-DiHODE; (9Z,12Z)-(7S,8S)-Dihydroxyoctadeca-9,12-dienoic acid	Lipids	143288-65-7	25148	18815	20833	50568	46051	36450	19840	15226	12260	20626	24736	28380	C07354	ko00591
Lmbn005369	295.23	195.14	296.235	C18H32O3	[M-H]-	13(S)-HODE;13(S)-Hydroxyoctadeca-9Z,11E-dienoic acid*	Lipids	10219-69-9	509940	434140	839430	2522100	1607400	1554000	239270	235110	228470	437870	783550	919870	C14762	ko00591
Lmbn005443	293.21	235.17	294.219	C18H30O3	[M-H]-	13-KODE; (9Z,11E)-13-Oxooctadeca-9,11-dienoic acid*	Lipids	54739-30-9	7765.3	8270.9	12161	8132.2	15249	10491	6962.9	13907	7124.6	16543	7529.6	8344.4	C14765	ko00591
Lmbn005487	313.24	251.24	314.246	C18H34O4	[M-H]-	12,13-DHOME; (9Z)-12,13-Dihydroxyoctadec-9-enoic acid	Lipids	263399-35-5	40152	35532	38912	72528	88288	64606	25412	18774	31976	26386	44143	41178	C14829	ko00591
Lmbn005662	295.23	171.1	296.235	C18H32O3	[M-H]-	9(10)-EpOME;(9R,10S)-(12Z)-9,10-Epoxyoctadecenoic acid	Lipids	16833-56-0	103840	90995	157540	472970	239230	221450	56696	56584	46646	89968	134910	166790	C14825	ko00591,ko01100
Lmbn005923	277.22	59.01	278.225	C18H30O2	[M-H]-	Crepenynic acid	Lipids	2277-31-8	174340	168400	215690	197190	244880	229200	171050	234180	166220	255960	208480	204230	C07289	ko00591
Lmbn006152	279.23	59.01	280.24	C18H32O2	[M-H]-	(9Z,11E)-Octadecadienoic acid	Lipids	2540-56-9	31399	20527	47820	68503	69044	81494	20463	32908	13908	50130	67251	67832	C04056	ko00591
Lmbn006210	305.25	59.01	306.256	C20H34O2	[M-H]-	Dihomo-gamma-linolenic acid; (8Z,11Z,14Z)-Icosatrienoic acid*	Lipids	1783-84-2	1978.5	9	6839	19225	15988	21057	9	9	9	4683.4	9551.6	8389	C03242	ko00591,ko01040,ko01100
Lmbn014696	301.22	301.22	302.225	C20H30O2	[M-H]-	Pimaric acid	Terpenoids	127-27-5	483070	1250700	980780	204590	258170	1134800	89537	499820	429680	939970	381320	205510	C09159	--
Lmbp000123	164.07	56.05	163.067	C6H13NO2S	[M+H]+	L-Homomethionine	Amino acids and derivatives	25148-30-5	3882300	2706300	3674200	5759200	11219000	4715800	4060100	1743700	996380	1111100	2168700	2721000	C17213	ko00966,ko01110,ko01210
Lmbp000668	124.04	78.03	123.032	C6H5NO2	[M+H]+	Isonicotinic acid	Organic acids	55-22-1	110850	118450	116160	231170	168500	291170	82553	169110	81835	216330	186550	189090	C07446	--
Lmbp000728	121.06	77.04	120.058	C8H8O	[M+H]+	(S)-2-Phenyloxirane	Others	20780-54-5	10997000	11618000	14059000	15017000	10606000	11411000	9973100	6794200	13458000	9067800	11017000	8610500	C20782	ko01100
Lmbp002592	611.16	287.05	610.153	C27H30O16	[M+H]+	Kaempferol-3,7-di-O-glucoside	Flavonoids	-	23504	19732	33889	54436	19683	50954	129800	87530	118640	191700	99628	108180	--	--
Lmbp003208	385.12	223.06	384.106	C17H20O10	[M+H]+	Fraxidin-8-O-glucoside	Lignans and Coumarins	-	77818	89057	86781	82900	71545	75022	147960	130940	137780	184420	113160	166180	--	--
Lmbp003825	325.09	163.04	324.085	C15H16O8	[M+H]+	Skimmin (7-Hydroxycoumarin-7-O-glucoside)	Lignans and Coumarins	93-39-0	16894	22238	13932	21353	26268	8699.8	49623	59392	90280	74334	68342	62144	--	--
Lmcn002039	183.07	153.02	184.074	C9H12O4	[M-H]-	3,4,5-Trimethoxyphenol	Phenolic acids	642-71-7	43342	29986	36737	37778	35421	55518	24983	21553	33535	37276	36599	43337	C10765	--
Lmcp004369	331.08	287.05	330.074	C17H14O7	[M+H]+	Quercetin-3',4'-dimethyl ether	Flavonoids	3306-29-4	121370	61594	39637	93279	42218	68709	774430	541940	703650	393780	770340	682470	--	--
Lmcp004624	301.07	258.05	300.063	C16H12O6	[M+H]+	3-Methylkaempferol	Flavonoids	1592-70-7	9315.9	5843.3	4100.1	9941.6	6789.2	7921.9	536170	339090	360450	510250	344240	499290	C05902	--
Lmcp005645	331.08	287.05	330.074	C17H14O7	[M+H]+	Quercetin-3,4'-Dimethyl Ether	Flavonoids	33429-83-3	10622	9841.6	9409.1	7855.5	16162	9409.6	9	9	9	9	9	9	--	--
Lmdn004267	357.13	151.04	358.142	C20H22O6	[M-H]-	Epipinoresinol*	Lignans and Coumarins	24404-50-0	4383.8	5252.4	3926.2	4311.3	8759.5	4889.3	2552.3	2473.2	3299.9	7341.2	4542.3	5204.9	--	--
Lmdp002381	227.09	149.06	226.084	C11H14O5	[M+H]+	Genipin	Terpenoids	6902-77-8	179510	162010	210320	136910	103490	193660	165080	162510	153000	178130	138720	205780	C09780	--
Lmdp004574	803.2	339.11	802.196	C37H38O20	[M+H]+	Quercetin-3-O-(2'''-Feruloyl)sophoroside	Flavonoids	-	33378	25451	39631	53673	24577	29155	116100	83944	123420	124370	124190	102290	--	--
Lmdp004892	535.11	287.05	534.101	C24H22O14	[M+H]+	Kaempferol-3-O-(6''-malonyl)galactoside*	Flavonoids	-	2855.3	9	3578.7	9	9	3683.1	152590	104280	160160	203040	185590	144320	--	--
Lmfn000604	331.07	169.01	332.074	C13H16O10	[M-H]-	6-O-Galloyl-D-glucose	Tannins	13186-19-1	7664000	8974300	4876200	7096100	6152900	5117600	465800	570830	475340	359990	545250	610910	--	--
Lmfn004093	435.13	315.09	436.137	C21H24O10	[M-H]-	Phloretin-4'-O-glucoside (Trilobatin)	Flavonoids	4192-90-9	152120	154680	150520	143050	144660	142190	2839.8	6191.5	5044.2	3935	3373.5	8564.5	--	--
Lmfp001509	317.09	153.02	316.079	C13H16O9	[M+H]+	1-O-Galloyl-rhamnose	Tannins	-	20356	19033	23218	21781	28781	21964	14221	21031	15723	15066	21390	23549	--	--
Lmgn000160	131.05	70.03	132.053	C4H8N2O3	[M-H]-	3-Ureidopropionic Acid	Organic acids	462-88-4	335020	367500	581890	752390	2035600	419030	802340	853680	251760	193640	383720	1219900	C02642	ko00240,ko00410,ko00770,ko01100
Lmgn000224	145.01	57.03	146.022	C5H6O5	[M-H]-	2-Methyl-3-oxosuccinic acid	Organic acids	-	79336	78761	79054	66954	51773	64371	60178	73408	69901	76591	57488	68024	C06030	ko00660
Lmgn001670	137.03	108.02	138.032	C7H6O3	[M-H]-	Salicylic acid	Phenolic acids	69-72-7	62840	42167	20385	71947	49378	57641	45696	27693	42704	16604	79209	73865	C00805	ko00360,ko01100,ko01110,ko04075
Lmgn002253	695.2	353.09	696.19	C31H36O18	[M-H]-	Syringoylcaffeoylquinic acid-D-glucose	Phenolic acids	-	6383.1	6642.8	3846	9	5849.7	2982.8	7339.7	9	12131	6697.7	8173.3	6336.1	--	--
Lmgn002555	173.08	59.01	174.089	C8H14O4	[M-H]-	2-Propylglutaric acid	Organic acids	32806-62-5	321310	318860	579110	528040	466750	615970	1227800	1035700	1220900	1292000	1242700	1090500	C16658	--
Lmgn002679	93.03	75.02	94.042	C6H6O	[M-H]-	Phenol	Phenolic acids	108-95-2	229220	355130	231600	233300	382970	355880	375140	548860	352310	758670	551670	505050	C00146	ko00350,ko01100
Lmgn003073	735.22	367.11	368.111	C17H20O9	[2M-H]-	5-O-Feruloylquinic acid	Phenolic acids	-	9999.5	6692.5	7621	9944.2	5706.5	7637	5694	7159	2866.5	14802	4294	3330.2	--	--
Lmgp000659	136.08	91.05	135.068	C8H9NO	[M+H]+	2-Phenylacetamide*	Alkaloids	103-81-1	3395700	1969800	2502300	2908700	3053100	3142400	1803700	1483500	1410600	1006100	1086600	1201000	C02505	ko00360,ko01100
Lmgp000796	150.06	61.01	149.048	C8H7NO2	[M+H]+	4-Hydroxymandelonitrile	Alkaloids	13093-65-7	994290	294000	591410	1141700	1922400	795100	1764200	1312600	408020	326460	564330	958940	C00650	--
Lmgp002595	167.07	121.03	166.063	C9H10O3	[M+H]+	Acetovanillone	Phenolic acids	498-02-2	86477	82799	83448	87645	74988	59516	58705	65535	78131	53174	54461	74802	C11380	--
Lmgp003270	369.16	177.06	368.074	C16H16O10	[M+H]+	Scopoletin-7-O-glucuronide	Lignans and Coumarins	132752-65-9	846390	556560	846090	858420	550170	557740	950440	1325000	695080	1839800	752580	629900	--	--
Lmgp004217	609.18	445.11	608.174	C28H32O15	[M+H]+	Diosmetin-8-C-(2''-O-rhamnosyl)glucoside	Flavonoids	98891-92-0	34194	31393	47465	60216	26500	39408	66849	50743	84852	60637	88210	56265	--	--
Lmgp004959	639.19	331.08	638.185	C29H34O16	[M+H]+	Tricin-7-O-neohesperidoside*	Flavonoids	53766-40-8	8902800	10121000	7820400	8210900	9440300	9193600	1812600	1941400	1919900	1948200	1925500	1442000	--	--
Lmhn002926	279.05	163.04	280.058	C13H12O7	[M-H]-	p-Coumaroylmalic acid	Phenolic acids	-	1555000	1713300	1645900	1681000	1098300	1339600	2723800	3400000	3650600	3584600	2881800	3485400	--	--
Lmhn003074	309.06	193.05	310.069	C14H14O8	[M-H]-	Feruloylmalic acid	Phenolic acids	-	1433700	988890	890710	974350	1210500	1009200	482470	453970	404020	444900	375440	457380	--	--
Lmhn003240	237.04	121.03	238.048	C11H10O6	[M-H]-	Benzoylmalic acid	Phenolic acids	22138-51-8	16122000	12213000	13210000	13336000	13971000	10884000	49075	55776	29013	53152	46486	48588	--	--
Lmhn003373	253.04	137.02	254.043	C11H10O7	[M-H]-	p-Hydroxybenzoylmalic acid	Phenolic acids	-	344200	302890	475500	467010	369670	509990	4074	9	9	9	9	9	--	--
Lmhp001461	229.15	70.07	229.154	C11H20N2O3	[M+H]+	L-Prolyl-L-Leucine	Amino acids and derivatives	52899-07-7	42362	36243	46008	66673	67874	54278	28542	31449	18347	30546	36949	25588	--	--
Lmhp001670	231.16	72.08	231.17	C11H22N2O3	[M+H]+	L-Valyl-L-Leucine	Amino acids and derivatives	3989-97-7	90764	146140	276320	265650	413720	321720	83348	163510	82504	264940	173820	140900	--	--
Lmhp002001	265.15	72.08	264.147	C14H20N2O3	[M+H]+	L-Valyl-L-Phenylalanine	Amino acids and derivatives	3918-92-1	9	9	225640	169170	218710	205060	48669	57371	9	102560	87197	65755	--	--
Lmhp002031	245.18	86.1	245.186	C12H24N2O3	[M+H]+	L-Leucyl-L-Leucine	Amino acids and derivatives	3303-31-9	108500	155790	226480	232640	559190	322620	115730	185790	84171	350690	229990	132520	--	--
Lmhp002772	249.16	147.04	248.152	C14H20N2O2	[M+H]+	p-Coumaroylcadaverine	Alkaloids	-	980410	1564700	2709000	2608500	2467200	3711800	2028900	1412700	129930	1529700	1037300	1041500	--	--
Lmhp003013	279.17	177.05	278.163	C15H22N2O3	[M+H]+	N-Feruloyl-Cadaverine	Alkaloids	-	11296000	16620000	22020000	12496000	17596000	27346000	2495500	2453000	2593300	3502800	7756900	8386200	--	--
Lmhp005550	441.2	177.05	440.195	C24H28N2O6	[M+H]+	N,N'-Diferuloylputrescine	Alkaloids	42369-86-8	47478	67369	75056	59716	89136	112430	24358	46144	123740	25333	119080	158750	--	--
Lmhp005784	425.21	177.05	424.2	C24H28N2O5	[M+H]+	p-Coumaroylferuloylcadaverine	Alkaloids	-	36071	39920	65765	49458	84903	102420	18231	14412	17309	21280	44800	55778	--	--
Lmhp005872	455.22	177.05	454.21	C25H30N2O6	[M+H]+	Diferuloylcadaverine	Alkaloids	-	47027	43378	60785	44826	79347	99863	12890	11677	14416	10953	35797	61974	--	--
Lmhp007598	534.36	184.07	533.348	C27H52NO7P	[M+H]+	LysoPC 19:2(2n isomer)	Lipids	-	5642.3	9009	9764.5	30468	20378	15855	3928.9	4310.9	7766.1	8279	8501.3	16638	--	--
Lmhp007840	534.36	184.07	533.348	C27H52NO7P	[M+H]+	LysoPC 19:2	Lipids	-	3112.7	5065.6	6669.4	23488	9418.7	9879.9	2705.1	2716.3	3290.3	2603.4	6227.5	8307	--	--
Lmhp008273	438.26	297.24	437.254	C20H40NO7P	[M+H]+	LysoPE 15:1(2n isomer)	Lipids	-	2271.5	2964.2	3158.9	13449	19310	23524	4493.8	6045.1	5143	8499.4	7015.3	10837	--	--
Lmhp008337	426.26	285.24	425.254	C19H40NO7P	[M+H]+	LysoPE 14:0(2n isomer)	Lipids	-	11302	9960.9	14160	70878	44292	47340	6772.7	12685	7429.3	12604	14736	19757	--	--
Lmhp008440	438.26	297.24	437.254	C20H40NO7P	[M+H]+	LysoPE 15:1	Lipids	-	5134.3	5206.2	6205	10428	14741	14924	3933.5	4659.8	3411.1	3566	5903.2	4752.2	--	--
Lmhp008513	677.37	261.22	676.367	C33H56O14	[M+H]+	2-α-Linolenoyl-glycerol-1,3-di-O-glucoside	Lipids	-	90742	35338	46966	49684	51451	69148	30762	42412	44699	51927	56560	39899	--	--
Lmhp008589	476.28	335.26	475.27	C23H42NO7P	[M+H]+	LysoPE 18:3(2n isomer)	Lipids	-	1462600	2755800	2618700	2190000	3940500	4800000	1447700	2728500	2073400	3181000	2317900	2727300	--	--
Lmhp008688	500.28	359.26	499.27	C25H42NO7P	[M+H]+	LysoPE 20:5	Lipids	-	7730.4	3050.6	11842	9295.8	11504	31552	9	5088.1	1813.3	5382.3	3912.2	3756.7	--	--
Lmhp008718	506.32	184.07	505.317	C25H48NO7P	[M+H]+	LysoPC 17:2	Lipids	-	27023	40824	53608	49756	104350	123400	41780	72085	62827	84776	61989	85161	--	--
Lmhp008742	542.32	184.07	541.317	C28H48NO7P	[M+H]+	LysoPC 20:5	Lipids	162440-04-2	52654	17118	81022	46798	71340	207120	11465	61121	17890	54026	28320	33989	--	--
Lmhp008744	677.37	261.22	676.367	C33H56O14	[M+H]+	1-α-Linolenoyl-glycerol-2,3-di-O-glucoside	Lipids	-	20699	14325	20695	19352	12472	21721	4984.6	11265	8131.1	14285	9235.5	8375.4	--	--
Lmhp008763	452.28	311.26	451.27	C21H42NO7P	[M+H]+	LysoPE 16:1(2n isomer)	Lipids	-	39517	60302	101290	1657000	1321400	1477600	97640	161070	90367	247270	208680	325020	--	--
Lmhp008801	476.28	335.26	475.27	C23H42NO7P	[M+H]+	LysoPE 18:3	Lipids	-	465780	860340	914970	542940	799830	1179500	298800	626880	310890	479110	486200	430620	--	--
Lmhp008833	494.32	184.07	493.317	C24H48NO7P	[M+H]+	LysoPC 16:1(2n isomer)	Lipids	-	122090	150440	286210	1192700	1000600	965140	193250	328690	186440	314020	327380	559370	--	--
Lmhp008885	440.28	299.26	439.27	C20H42NO7P	[M+H]+	LysoPE 15:0(2n isomer)	Lipids	-	164210	179800	171750	173790	175080	278490	185840	197100	245190	206680	220750	174070	--	--
Lmhp008924	532.34	184.07	531.332	C27H50NO7P	[M+H]+	LysoPC 19:3	Lipids	-	6175.9	6033.5	7228.5	9117.7	4434	5801.6	5390.4	2823.1	3415.8	4301.9	4468.3	3827.8	--	--
Lmhp009034	452.28	311.26	451.27	C21H42NO7P	[M+H]+	LysoPE 16:1	Lipids	-	22318	18918	65313	655480	486020	520200	22642	39687	17896	66854	47435	78763	--	--
Lmhp009129	482.32	184.07	481.317	C23H48NO7P	[M+H]+	LysoPC 15:0(2n isomer)	Lipids	-	61258	96994	86041	80086	151860	143810	72898	97930	91836	101550	94892	120760	--	--
Lmhp009187	440.28	299.26	439.27	C20H42NO7P	[M+H]+	LysoPE 15:0	Lipids	-	183720	182930	173240	171550	172030	292300	184710	197670	247570	195830	233170	173520	--	--
Lmhp009190	679.39	263.24	678.383	C33H58O14	[M+H]+	2-Linoleoylglycerol-1,3-di-O-glucoside	Lipids	-	5246.6	3454.2	6006	5445.9	6988	7901.6	7043.8	20597	17130	15893	19916	14526	--	--
Lmhp009349	502.29	361.27	501.286	C25H44NO7P	[M+H]+	LysoPE 20:4(2n isomer)	Lipids	-	5069	11724	16922	78353	24486	65181	3136.4	8122.2	3743.4	12370	8330.4	9596.3	--	--
Lmhp009368	568.34	184.07	567.332	C30H50NO7P	[M+H]+	LysoPC 22:6	Lipids	-	5437.6	5257.1	9286.8	8406.3	50079	41980	8705.7	25589	14625	8591.5	22006	27263	--	--
Lmhp009384	679.39	263.24	678.383	C33H58O14	[M+H]+	1-Linoleoylglycerol-2,3-di-O-glucoside	Lipids	-	5414.4	2562.8	2637.2	3904.1	7461.2	9247.1	5490.7	28150	10374	16553	14150	16856	--	--
Lmhp009464	466.29	325.27	465.286	C22H44NO7P	[M+H]+	LysoPE 17:1(2n isomer)	Lipids	-	10858	15148	12940	42177	44811	61095	14395	16616	25342	36511	16034	27242	--	--
Lmhp009497	502.29	361.27	501.286	C25H44NO7P	[M+H]+	LysoPE 20:4	Lipids	-	2422.2	7878.3	8365.6	20184	8002.6	23066	9	2696.8	1054.6	2840.7	2072.3	1652	--	--
Lmhp009526	515.32	261.22	514.314	C27H46O9	[M+H]+	2-α-Linolenoyl-glycerol-1-O-glucoside	Lipids	-	110450	55342	66802	27123	81346	96979	28955	47323	57190	60697	51654	55272	--	--
Lmhp009590	508.34	184.07	507.332	C25H50NO7P	[M+H]+	LysoPC 17:1	Lipids	-	23765	28260	23397	35876	47384	55251	21312	35785	25749	29931	25954	29760	--	--
Lmhp009682	570.36	184.07	569.348	C30H52NO7P	[M+H]+	LysoPC 22:5(2n isomer)	Lipids	-	6416.6	2702.2	4742.7	11393	26525	50766	5475.7	11009	5898.2	4904.2	10629	15193	--	--
Lmhp009769	466.29	325.27	465.286	C22H44NO7P	[M+H]+	LysoPE 17:1	Lipids	-	6816.1	9304.3	10997	21636	19116	27760	5877.9	10822	8972.9	11195	10247	8934.4	--	--
Lmhp009773	515.32	261.22	514.314	C27H46O9	[M+H]+	1-α-Linolenoyl-glycerol-3-O-glucoside	Lipids	-	50703	51359	47928	26019	34052	42112	12748	43304	20271	26497	26298	26671	--	--
Lmhp009802	504.31	363.29	503.301	C25H46NO7P	[M+H]+	LysoPE 20:3(2n isomer)	Lipids	-	8212.9	9	7249.6	33739	30644	26055	9	9	9	8748.6	16457	22538	--	--
Lmhp009890	546.36	184.07	545.348	C28H52NO7P	[M+H]+	LysoPC 20:3	Lipids	1199257-41-4	62165	9922.6	114520	420970	376420	461450	6642.7	19220	5460.7	86890	261190	255300	--	--
Lmhp010040	504.31	363.29	503.301	C25H46NO7P	[M+H]+	LysoPE 20:3	Lipids	-	5783.1	9	8331.6	24278	23260	20313	9	674.63	9	4790	9422	8847.6	--	--
Lmhp010041	528.31	387.29	527.301	C27H46NO7P	[M+H]+	LysoPE 22:5	Lipids	-	2740.2	1562.2	2755.4	10487	10380	18468	1043.3	4454.4	1690.1	2411.3	3140.5	5918.1	--	--
Lmhp010099	570.36	184.07	569.348	C30H52NO7P	[M+H]+	LysoPC 22:5	Lipids	-	4539.1	9	4804	13129	20156	50304	9	10619	9	6520.9	8790.7	18587	--	--
Lmhp010162	468.31	327.29	467.301	C22H46NO7P	[M+H]+	LysoPE 17:0	Lipids	-	11002	14117	12240	11812	12498	22054	6883.8	9810.1	7846.8	6257.7	8449.3	6444	--	--
Lmhp010190	522.36	184.07	521.348	C26H52NO7P	[M+H]+	LysoPC 18:1(2n isomer)	Lipids	-	3587600	2926800	7948300	26182000	29463000	23181000	5488200	14752000	4317300	10114000	14748000	17293000	--	--
Lmhp010334	517.34	263.24	516.33	C27H48O9	[M+H]+	2-Linoleoylglycerol-1-O-glucoside	Lipids	-	2780.3	2637.5	2865.3	2925.1	3166.1	2710.4	2913.9	6553.3	6546.2	5535.5	5567.1	6506.6	--	--
Lmhp010394	572.37	184.07	571.364	C30H54NO7P	[M+H]+	LysoPC 22:4	Lipids	-	1119.2	9	9	7997.6	10851	14096	1559.2	4193.9	2442.7	2671.2	6055.5	5123.2	--	--
Lmhp010514	506.32	365.31	505.317	C25H48NO7P	[M+H]+	LysoPE 20:2(2n isomer)	Lipids	-	3462.2	3464.4	5511.3	7206.5	8595.7	7545.9	3962.4	8478.2	3902.7	6073.6	5310.6	5130.2	--	--
Lmhp010515	510.36	184.07	509.348	C25H52NO7P	[M+H]+	LysoPC 17:0(2n isomer)	Lipids	-	59064	72516	67278	71244	99622	101740	40162	66339	45185	48366	50905	60835	--	--
Lmhp010573	517.34	263.24	516.33	C27H48O9	[M+H]+	1-Linoleoylglycerol-3-O-glucoside	Lipids	-	3173.4	1649.2	1729.2	1687	3534.7	3618.9	2912.6	9038.5	6961.9	6177	7032.5	6049.9	--	--
Lmhp010757	506.32	365.31	505.317	C25H48NO7P	[M+H]+	LysoPE 20:2	Lipids	-	2446.6	2936.5	5330.6	7280.1	7037.5	4511.8	6035.2	8295.6	2117.3	3543.2	3847.3	5877	--	--
Lmhp010908	536.37	184.07	535.364	C27H54NO7P	[M+H]+	LysoPC 19:1	Lipids	-	7015.4	4224	5776.2	8126.2	16761	19578	7495.5	11368	5860	10202	9066.2	10381	--	--
Lmhp011388	353.27	261.22	352.261	C21H36O4	[M+H]+	2-α-Linolenoyl-glycerol	Lipids	55268-58-1	843060	897440	1147500	1147800	1814100	1919200	712480	1057200	674270	1413800	1198100	901720	--	--
Lmhp011549	550.39	184.07	549.379	C28H56NO7P	[M+H]+	LysoPC 20:1	Lipids	-	11242	20664	25289	28026	54236	53881	17132	30766	14954	20717	16021	25724	--	--
Lmhp011562	353.27	261.22	352.261	C21H36O4	[M+H]+	1-α-Linolenoyl-glycerol	Lipids	-	1026600	1089500	1881000	1340300	1981300	1870900	1108500	1962600	898530	2653100	1412900	887870	--	--
Lmhp012042	355.28	263.24	354.277	C21H38O4	[M+H]+	2-Linoleoylglycerol	Lipids	3443-82-1	204720	171050	320030	720490	709370	709070	218370	367290	145890	436290	401030	368840	--	--
Lmhp112042	355.28	263.24	354.277	C21H38O4	[M+H]+	1-Linoleoylglycerol	Lipids	2277-28-3	210220	154790	519990	908680	866210	810680	205810	418360	124170	579820	426030	333480	--	--
Lmhp206353	493.13	331.08	492.127	C23H24O12	[M+H]+	Tricin-4'-O-glucoside	Flavonoids	-	512190	645910	532390	515140	499850	578030	383590	395960	388630	381940	378470	380730	--	--
Lmjn003562	693.2	175.04	694.211	C32H38O17	[M-H]-	3,6'-Diferuloylsucrose	Phenolic acids	107172-40-7	14723	7643.4	11985	14244	4073	8710.4	80075	21729	29956	79238	19433	21803	--	--
Lmjp002461	611.16	303.05	610.153	C27H30O16	[M+H]+	Quercetin-3-O-neohesperidoside	Flavonoids	117611-67-3	172620	180830	136620	142550	151330	149910	43326	18704	34312	24419	36362	37318	--	--
Lmjp002867	595.17	287.05	594.158	C27H30O15	[M+H]+	Kaempferol-3-O-neohesperidoside*	Flavonoids	32602-81-6	284640	249390	170880	189420	215160	229840	50474	54046	61022	51893	75751	68243	--	--
Lmjp003044	479.12	317.06	478.111	C22H22O12	[M+H]+	Isorhamnetin-3-O-Glucoside*	Flavonoids	5041-82-7	59215	58516	56887	62113	56440	77538	149290	224600	190510	260910	101060	233440	--	--
Lmjp003822	531.15	177.06	530.142	C26H26O12	[M+H]+	3,5-O-Dicaffeoylquinic Acid Methyl Ester	Phenolic acids	159934-13-1	15783	9	9	9	9	9	9	9	9	9	9	9	--	--
Lmjp004702	183.07	137.06	182.058	C9H10O4	[M+H]+	2',4'-Dihydroxy-6'-methoxyacetophenone	Phenolic acids	3602-54-8	6197	9110.9	11457	6922.8	12210	9015.9	4641.7	10893	6893.8	8454.8	10577	14398	--	--
Lmln010063	205.16	189.13	206.167	C14H22O	[M-H]-	2,6-Di-tert-butylphenol	Phenolic acids	128-39-2	1037700	827840	926810	904940	1194500	1040700	1018400	1020300	1036000	1031200	1132900	1092600	--	--
Lmlp002205	197.12	161.1	196.109	C11H16O3	[M+H]+	Isololiolide	Terpenoids	38274-00-9	26196	50721	37843	41297	34522	41907	27200	29280	41367	27295	32989	27599	--	--
Lmlp002990	595.17	313.07	594.158	C27H30O15	[M+H]+	Isosaponarin(Isovitexin-4'-O-glucoside)	Flavonoids	19416-87-6	3271700	3745400	3763300	3572400	3337100	3727400	1952200	2149600	2051100	1841900	2377700	2725500	--	--
Lmlp003161	265.15	177.06	264.147	C14H20N2O3	[M+H]+	N-Feruloylputrescine	Alkaloids	501-13-3	29653000	38223000	45961000	32980000	35754000	46788000	5151300	6053000	12815000	2742600	13558000	12225000	C10497	ko00330,ko01100
Lmlp012720	279.16	149.02	278.152	C16H22O4	[M+H]+	Dibutyl phthalate*	Phenolic acids	84-74-2	30998000	30881000	32153000	29178000	34995000	29862000	43565000	41402000	52202000	26616000	33955000	51205000	C14214	--
Lmmn000806	131.03	87.05	132.042	C5H8O4	[M-H]-	Dimethylmalonic acid*	Organic acids	595-46-0	11039	12663	9122.6	15274	12676	10727	32242	47039	8963.5	18851	15084	25803	--	--
Lmmn001643	163.04	119.05	164.047	C9H8O3	[M-H]-	2-Hydroxycinnamic acid*	Organic acids	583-17-5	1323100	1260800	939770	1201800	1126900	1096600	728230	889900	632740	945740	803100	813300	C01772	ko00360,ko00940,ko01100,ko01110
Lmmn002164	131.03	87.05	132.042	C5H8O4	[M-H]-	Monomethyl succinate*	Organic acids	3878-55-5	15666	13002	18534	17660	13970	9962.8	32324	47582	7248.1	18547	20588	27327	--	--
Lmmn002179	313.09	107.05	314.1	C14H18O8	[M-H]-	Methyl salicylate-2-O-glucoside	Phenolic acids	10019-60-0	192560	185170	199330	249930	186040	190200	264520	207940	308170	356470	304470	221520	--	--
Lmmn002274	521.2	359.15	522.21	C26H34O11	[M-H]-	Isolariciresinol-9'-O-glucoside	Lignans and Coumarins	63358-12-3	81003	68246	60895	40565	79513	59301	42479	45161	61315	32146	38041	39127	--	--
Lmmn003323	271.23	225.22	272.235	C16H32O3	[M-H]-	2-Hydroxyhexadecanoic acid	Organic acids	764-67-0	1432100	1929400	2441000	3580300	2945000	3413800	539840	518400	638610	846580	1275400	1062300	--	--
Lmmn003398	489.11	285.04	490.111	C23H22O12	[M-H]-	Kaempferol-3-O-(6''-acetyl)glucoside	Flavonoids	-	9219.6	9577.7	8758.9	12080	16474	10723	48718	38487	49680	61243	65505	43405	--	--
Lmmn003748	359.15	180.08	360.157	C20H24O6	[M-H]-	Isolariciresinol	Lignans and Coumarins	548-29-8	1991.6	4746	3686.5	4313	3806.8	3712.6	9	9	9	9	9	9	--	--
Lmmn004145	675.41	397.14	679.419	C38H60O10	[M-H]-	3-O-(2-O-Acetyl-glucosyl)oleanolic acid	Terpenoids	-	716400	464010	429860	433690	561330	854150	169340	484510	249510	329800	316340	333940	--	--
Lmmp000897	611.14	287.05	610.132	C30H26O14	[M+H]+	Gallocatechin-(4α→8)-gallocatechin	Flavonoids	-	21783	6420.5	30112	41332	17342	45858	109810	108100	111910	185550	126520	108560	--	--
Lmmp002013	267.17	179.07	266.163	C14H22N2O3	[M+H]+	Dihydroferuloylputrescine	Alkaloids	-	75865	105530	143110	107170	50862	196060	9411.4	22160	45074	7898.2	12972	21159	--	--
Lmmp002080	193.13	105.03	192.126	C11H16N2O	[M+H]+	N-(4-Aminobutyl)benzamide	Alkaloids	5692-23-9	161470	67431	88315	83141	100970	119350	44940	49400	50836	43562	57767	45731	--	--
Lmmp003042	169.05	123.04	168.042	C8H8O4	[M+H]+	Protocatechuic Acid Methyl Ester	Phenolic acids	2150-43-8	30410	14520	24001	17849	36064	20448	21244	35464	29376	32122	18366	30154	--	--
Lmmp003091	611.16	303.05	610.153	C27H30O16	[M+H]+	Quercetin-3-O-(4''-O-glucosyl)rhamnoside	Flavonoids	59262-54-3	132040	134650	142150	144610	171560	152500	36304	19214	38014	31745	54302	41575	C17563	--
Lmmp003817	535.11	287.05	534.101	C24H22O14	[M+H]+	Kaempferol-3-O-(6''-malonyl)glucoside*	Flavonoids	-	9	9	9	9	9	9	172350	146250	179680	214770	187890	162420	--	--
Lmmp004600	889.2	331.08	888.196	C40H40O23	[M+H]+	Tricin-7-O-[(2''-Sinapoyl)glucuronyl](2→1)glucuronide	Flavonoids	-	14746	10307	11900	10370	18384	11789	9	9	9	9	9	9	--	--
Lmmp004720	799.17	271.06	798.164	C37H34O20	[M+H]+	Apigenin-7-O-(2''-feruloyl)glucuronide-4'-O-glucuronide	Flavonoids	-	1373500	1582100	1323600	1089500	912430	1078300	9	9	9	9	9	9	--	--
Lmmp004808	859.19	331.08	858.185	C39H38O22	[M+H]+	Tricin-7-O-[(2''-Feruloyl)glucuronyl](2→1)glucuronide	Flavonoids	-	8723700	9741300	8429900	7745100	7505000	8454600	8996.3	9	9	9	9	9	--	--
Lmmp007480	257.08	137.02	256.074	C15H12O4	[M+H]+	2,4,4'-trihydroxychalcone	Flavonoids	-	27257	23329	20383	19878	20328	17819	9447.2	9914.6	7963.4	7712.1	11941	9053	--	--
Lmmp010562	391.28	149.02	390.277	C24H38O4	[M+H]+	Diisooctyl Phthalate	Phenolic acids	27554-26-3	10903000	5671400	4718800	11189000	6262200	5244300	3408400	3541900	3678600	4065900	4406000	8417400	C14577	--
Lmnp002413	595.17	449.11	594.158	C27H30O15	[M+H]+	Luteolin-6-C-rhamnoside-7-O-glucoside	Flavonoids	-	19686	7546.8	43500	37210	26795	31421	38819	10301	32418	50202	25992	24840	--	--
Lmnp002584	625.18	463.13	624.169	C28H32O16	[M+H]+	Hispidulin-8-C-(2''-O-glucosyl)glucoside	Flavonoids	-	2867400	2865000	4752700	5025200	2689400	4126400	6537800	5183800	6096000	6997200	6894400	6029900	--	--
Lmnp002845	463.13	343.09	462.116	C22H22O11	[M+H]+	Hispidulin-8-C-glucoside*	Flavonoids	-	64158	61010	100820	175740	71083	77954	99674	68874	127930	114830	89168	70776	--	--
Lmnp102580	565.16	433.11	564.148	C26H28O14	[M+H]+	Apigenin-6-C-(2''-xylosyl)glucoside*	Flavonoids	-	249230	316200	291200	235980	269290	229250	79840	101360	120340	74415	130340	121220	--	--
Lmnp202580	565.16	433.11	564.148	C26H28O14	[M+H]+	Apigenin-8-C-(2''-xylosyl)glucoside*	Flavonoids	-	258190	371400	241190	236550	291160	235920	115950	106080	114010	91982	119720	114360	--	--
Lmpp003268	757.22	287.06	756.211	C33H40O20	[M+H]+	Kaempferol-3-O-rutinoside-7-O-glucoside	Flavonoids	-	185390	123030	234810	301880	183150	290980	47622	45156	61521	81374	51392	44895	--	--
Lmpp003930	579.15	271.06	578.142	C30H26O12	[M+H]+	Apigenin-7-O-(6''-p-Coumaryl)glucoside	Flavonoids	-	381270	427310	317640	427430	300410	355310	1394900	1374600	1378000	1597100	1580200	1346000	--	--
Lmqn000780	606.08	384.98	607.082	C17H27N3O17P2	[M-H]-	Uridine 5'-diphospho-N-acetylglucosamine	Alkaloids	528-04-1	43567	25990	62774	57616	56540	41469	69087	54313	37938	27897	29719	32900	C00043	ko00520,ko01100
Lmqn001932	579.21	417.16	580.216	C28H36O13	[M-H]-	Syringaresinol-4'-O-glucoside	Lignans and Coumarins	7374-79-0	52559	88520	62764	80542	93413	108090	131770	119280	175200	166820	148260	145960	C10890	--
Lmqn005404	451.09	331.07	452.095	C20H20O12	[M-H]-	4-Hydroxybenzoyl-1-O-(6''-O-galloyl)glucoside	Phenolic acids	-	7372.3	9	2926.4	5383.6	2950.9	4510.5	8713.5	10938	11906	16006	15426	12667	--	--
Lmqp000329	296.07	104.11	295.056	C8H14N3O7P	[M+H]+	5-Aminoimidazole ribonucleotide	Nucleotides and derivatives	25635-88-5	101130	137390	184620	167650	132550	104560	302810	235070	203510	321160	202520	174610	--	--
Lmqp000427	146.08	82.07	145.074	C6H11NO3	[M+H]+	N-Methyl-Trans-4-Hydroxy-L-Proline	Amino acids and derivatives	4252-82-8	39289	38979	53156	68501	66064	53355	76425	83871	43832	60275	54364	69602	--	--
Lmqp000873	101.02	55.02	100.018	C4H4O3	[M+H]+	Succinic anhydride	Organic acids	108-30-5	216520	270910	257430	243630	196670	323770	326060	522250	260020	601050	521380	479350	C19524	--
Lmqp002761	313.14	151.08	312.136	C19H20O4	[M+H]+	Alnusonol	Phenolic acids	52330-12-8	427980	426670	375050	376740	396830	370010	289270	264600	200510	284830	264910	291560	--	--
Lmqp008175	163.08	103.05	162.068	C10H10O2	[M+H]+	Methyl Cinnamate	Phenolic acids	103-26-4	33900	33629	41916	49060	29179	38367	39171	40662	31780	122340	105170	71627	C06358	--
Lmrj001698	219.13	60.04	218.127	C9H18N2O4	[M+H]+	L-Seryl-L-Isoleucine	Amino acids and derivatives	91086-51-0	32228	53403	90884	99405	123680	105920	34865	65044	26550	75227	60146	45858	--	--
Lmrj002087	247.13	86.09	246.121	C10H18N2O5	[M+H]+	L-Isoleucyl-L-Aspartate	Amino acids and derivatives	-	66507	45458	83028	58057	123340	73808	71061	50959	30312	41480	54887	66003	--	--
Lmrn002746	131.07	85.07	132.079	C6H12O3	[M-H]-	2-Hydroxy-4-methylpentanoic acid	Organic acids	498-36-2	10649	7848	18694	15222	22785	19712	22005	19119	12368	15196	11880	10252	--	--
Lmsn000381	341.11	89.02	342.116	C12H22O11	[M-H]-	D-Maltose*	Others	133-99-3	258710	508820	601850	675320	424700	518540	688910	597280	484450	807750	757530	547680	C01971	--
Lmsn002815	593.15	285.04	594.158	C27H30O15	[M-H]-	Kaempferol-3-O-rutinoside(Nicotiflorin)*	Flavonoids	17650-84-9	58263	67730	34449	60053	60488	48729	31804	19526	27457	26385	19134	28728	C21833	ko00944,ko01110
Lmsn003628	547.17	223.06	548.174	C23H32O15	[M-H]-	6′-O-Sinapoylsucrose	Phenolic acids	-	166720	90081	98540	96128	108470	80929	195750	200730	222900	304780	214410	175540	--	--
Lmsn006839	681.39	519.33	682.393	C36H58O12	[M-H]-	2α,3β,19α,23,24-Pentahydroxyolean-12-en-28-oic acid-28-O-glucoside	Terpenoids	-	9732.4	20738	12997	16644	15945	30637	8454	8086.8	11080	8468	9993.3	9413.1	--	--
Lmsp004166	611.16	303.05	610.153	C27H30O16	[M+H]+	Quercetin-3-O-glucoside-7-O-rhamnoside	Flavonoids	-	149970	157890	124130	152610	154930	173310	47799	24282	30876	32411	46193	30214	--	--
Lmsp004749	655.19	347.08	654.18	C29H34O17	[M+H]+	Syringetin-3-O-rutinoside	Flavonoids	-	1959400	2666500	2154700	2511300	2439300	2566600	368960	335790	429930	365740	434730	402810	--	--
Lmsp008443	333.1	167.03	332.09	C17H16O7	[M+H]+	3,3',5-Trihydroxy-4',7-dimethoxyflavanone	Flavonoids	-	55781	45111	30993	44822	32068	34054	49922	43700	29948	59262	47134	36709	--	--
Lmtn002565	329.11	167.03	330.095	C14H18O9	[M-H]-	1-O-Vanilloyl-D-Glucose	Phenolic acids	-	47443	38604	41845	28057	24816	37116	170730	226820	180680	197330	204850	192310	C20470	--
Lmtn002796	449.1	287.05	450.116	C21H22O11	[M-H]-	Aromadendrin-7-O-glucoside	Flavonoids	28189-90-4	116240	105740	69273	88949	111490	67615	84350	72754	90658	91086	110400	93325	--	--
Lmtn003096	523.21	361.14	524.226	C26H36O11	[M-H]-	Secoisolariciresinol 4-O-glucoside	Lignans and Coumarins	-	244280	202150	278760	181210	175470	184010	1260700	1205200	1459900	1644100	1649600	1331700	--	--
Lmtp002474	565.16	427.1	564.148	C26H28O14	[M+H]+	Apigenin-6-C-(2''-glucosyl)arabinoside	Flavonoids	-	10528000	12701000	10657000	10325000	10845000	11175000	9823800	11549000	11065000	9480300	10967000	12678000	--	--
Lmtp002642	565.16	457.11	564.148	C26H28O14	[M+H]+	Apigenin-8-C-(2''-glucosyl)arabinoside	Flavonoids	-	17538000	22900000	18604000	17196000	16004000	17679000	7462400	8577900	8889800	7395300	8858700	8389900	--	--
Lmtp002822	535.14	499.12	534.137	C25H26O13	[M+H]+	Apigenin-6-C-arabinoside-8-C-xyloside*	Flavonoids	-	10754	10887	17863	27830	12999	20715	23122000	22497000	24989000	23298000	24721000	23898000	--	--
Lmtp002942	535.14	499.12	534.137	C25H26O13	[M+H]+	Apigenin-6,8-di-C-arabinoside*	Flavonoids	-	24234	25163	17444	22632	10299	24985	23109000	24102000	23640000	24642000	23731000	23599000	--	--
Lmtp004915	491.15	329.1	490.148	C24H26O11	[M+H]+	3,5-Dihydroxy-3',4'-diacetoxylstilbene-3-O-glucoside	Others	-	74594	109430	43159	77257	93512	42711	13886	15542	21751	20221	19182	18241	--	--
Lmxn015337	269.25	251.24	270.256	C17H34O2	[M-H]-	Methyl palmitate	Lipids	112-39-0	3353.3	4623.3	3269.7	4464.7	3597.1	3200.6	2111.5	3507	3198.7	3507.5	3421.1	3910.3	C16995	--
Lmxp011770	279.16	149.02	278.152	C16H22O4	[M+H]+	Diisobutyl phthalate*	Phenolic acids	84-69-5	29961000	31124000	33210000	29580000	35015000	29828000	42710000	41028000	52095000	25903000	34434000	51683000	C15205	--
Lmyn002403	313.09	101.02	314.1	C14H18O8	[M-H]-	Mandelic acid-β-glucoside	Phenolic acids	-	66018	58356	45994	70742	60974	54424	68922	57124	74954	52075	70934	61761	--	--
Lmyn007883	287.22	287.22	288.23	C16H32O4	[M-H]-	9,16-Dihydroxypalmitic acid	Lipids	38076-49-2	47307	45412	38596	58625	42802	33860	54936	44605	37127	32482	45334	56170	--	--
Lmyn008503	143.11	143.11	144.115	C8H16O2	[M-H]-	Octanoic acid	Lipids	124-07-2	4435.4	2546.6	4257.4	6062.9	6055.9	4371.6	6633	6089.9	5539.5	3388.2	8989	8228.1	C06423	ko00061,ko00785,ko01100
Lmyn011997	337.31	337.31	338.318	C22H42O2	[M-H]-	Erucic acid	Lipids	112-86-7	9	49265	34596	34126	51834	67745	47868	64390	33893	43522	42881	39344	C08316	ko01040
Lmyp003349	617.11	153.02	616.106	C28H24O16	[M+H]+	Quercetin-3-O-(6''-galloyl)glucoside	Flavonoids	56316-75-7	6585	2206	3813.2	2180	9	4396.2	20896	7701	12672	6343.8	9927.5	11272	--	--
Lmyp003837	741.22	313.07	740.216	C33H40O19	[M+H]+	Isovitexin-7-O-glucoside-2''-O-rhamnoside	Flavonoids	-	1226000	1541900	1383700	1643400	1098300	1503500	88106	104610	97075	87144	113710	137400	--	--
Lmyp004081	579.17	313.07	578.164	C27H30O14	[M+H]+	Isovitexin-2''-O-rhamnoside	Flavonoids	-	76054	82680	67071	62161	59690	73880	16132	16352	19467	9	21337	9106	--	--
Lmyp004084	153.13	107.09	152.12	C10H16O	[M+H]+	Perillyl alcohol	Terpenoids	57717-97-2	170060	199650	193350	170550	139640	194140	93843	86188	82272	164660	111750	94846	C22272	--
Lmyp005645	701.15	539.09	700.143	C36H28O15	[M+H]+	Amentoflavone-7''-O-glucoside	Flavonoids	-	3556.5	4328.1	3528.4	7125.1	4651.6	4659.7	9	9	9	9	9	9	--	--
Lmzp004885	331.08	315.05	330.074	C17H14O7	[M+H]+	Tricin (5,7,4'-Trihydroxy-3',5'-dimethoxyflavone)	Flavonoids	520-32-1	4329400	4145900	2913400	4107200	3882400	3389000	3187900	4029100	1824200	2225500	3164400	3497000	C10193	--
MA10039492	173.01	71.03	174.016	C6H6O6	[M-H]-	Dehydroascorbic acid	Others	490-83-5	75561	76913	71215	60339	81957	82835	64782	51157	49781	69274	67410	52863	C05422	ko00053,ko00480,ko01100
MA10107783	207.03	119.05	208.037	C10H8O5	[M-H]-	3-[(1-Carboxyvinyl)oxy]benzoic acid	Phenolic acids	16929-37-6	9	9	9	9	9	9	105260	92330	93809	93957	92165	114660	C20772	ko00130,ko01110
ML10171848	147.03	85.03	148.037	C5H8O5	[M-H]-	D-Arabinono-1,4-lactone	Others	2782-09-4	8102	17627	21756	21985	16463	21097	28939	41094	15096	27934	31972	30149	C00652	--
ML10172161	103	59.01	104.011	C3H4O4	[M-H]-	Hydroxypyruvic acid*	Organic acids	1113-60-6	72931	52994	90305	73358	186450	48612	326780	284340	79443	180030	172830	151560	C00168	ko00260,ko00630,ko01100,ko01110,ko01200
ML10176345	171.03	109.03	172.037	C7H8O5	[M-H]-	3-Dehydroshikimic acid	Organic acids	2922-42-1	25438	30569	35380	39898	36838	61169	52049	97415	59560	80710	82961	93113	C02637	ko00400,ko01100,ko01110,ko01230
ML10177402	152.03	108.05	153.043	C7H7NO3	[M-H]-	4-Aminosalicylic acid	Phenolic acids	65-49-6	53176	38474	37430	40799	45418	52221	67086	55321	62448	37906	49495	55305	C02518	--
ML10179289	105.07	77.04	122.073	C8H10O	[M+H-H2O]+	2-Phenylethanol	Phenolic acids	60-12-8	148060	87747	128570	216810	215800	319250	356400	626740	191150	364880	234240	350100	C05853	ko00360
ML10180524	244.09	112.05	243.086	C9H13N3O5	[M+H]+	Cytarabine	Nucleotides and derivatives	147-94-4	55067	43826	38632	93861	75823	102380	70242	147120	46185	138720	108220	98218	C02961	--
ML10181668	130.09	84.08	129.079	C6H11NO2	[M+H]+	Cycloleucine*	Amino acids and derivatives	52-52-8	2232200	1473400	2724800	2659600	3123700	2756300	2313500	4012900	1939300	1334500	1534500	3245000	C03969	--
mws0001	133.06	74	132.054	C4H8N2O3	[M+H]+	L-Asparagine	Amino acids and derivatives	70-47-3	4146800	2288200	4494600	4845000	9762700	3633700	5946600	4571000	2076700	1366400	2965100	7356600	C00152	ko00250,ko00460,ko00970,ko01100,ko01110,ko01230
mws0005	161.11	144	160.1	C10H12N2	[M+H]+	Tryptamine	Alkaloids	61-54-1	3951400	5508600	6724200	10395000	7213400	14116000	1207600	1401100	332880	741970	1344100	1958100	C00398	ko00380,ko00901,ko01100,ko01110
mws0009	179.07	91	178.063	C10H10O3	[M+H]+	Coniferaldehyde	Phenolic acids	20649-42-7	63081	61013	27271	55248	53397	39097	41339	27577	28135	18170	51447	42820	C02666	ko00940,ko01100,ko01110
mws0011	371.13	209	372.142	C17H24O9	[M-H]-	Syringin	Phenolic acids	118-34-3	88995	106760	89600	102580	101300	129990	100460	90910	129660	125790	136880	100970	C01533	ko00940
mws0014	193.05	134.01	194.058	C10H10O4	[M-H]-	Ferulic acid*	Phenolic acids	537-98-4	2865200	1826300	1114000	2806200	2306900	2154900	1983700	1604000	1018200	1229300	1788300	2294700	C01494	ko00940,ko01100,ko01110
mws0017	146.17	72.2	145.158	C7H19N3	[M+H]+	Spermidine	Alkaloids	124-20-9	140920	89473	137250	484490	626670	339170	674430	1170000	631370	410400	540020	1408300	C00315	ko00330,ko00410,ko00480,ko00940,ko01100,ko02010
mws0018	203.22	83	202.216	C10H26N4	[M+H]+	Spermine	Alkaloids	71-44-3	9417200	9585000	11043000	11575000	10346000	11993000	14574000	17880000	17656000	18207000	16378000	17996000	C00750	ko00330,ko00410,ko00480,ko00770,ko01100
mws0024	169.01	125	170.022	C7H6O5	[M-H]-	Gallic acid	Tannins	149-91-7	12724	9	19602	29809	11801	17544	27570	29520	59077	49442	23923	19414	C01424	--
mws0025	125.02	79.02	126.032	C6H6O3	[M-H]-	Pyrogallol	Phenolic acids	87-66-1	3401.9	5068.8	9	3564.4	3019.2	10950	9469.5	3152.3	3586.9	9	5888.8	6651.5	C01108	--
mws0027	197.05	123	198.053	C9H10O5	[M-H]-	Syringic acid	Phenolic acids	530-57-4	36622	46680	19686	40024	43882	34569	39442	68810	41268	68959	59581	69912	C10833	--
mws0028	167.03	108.02	168.042	C8H8O4	[M-H]-	Vanillic acid	Phenolic acids	121-34-6	211920	324330	185310	283930	413260	278420	337850	586140	231710	623860	492490	426640	C06672	--
mws0034	457.08	169.01	458.085	C22H18O11	[M-H]-	Epigallocatechin-3-gallate*	Flavonoids	989-51-5	22446	16870	21905	17469	17716	14562	31673	15356	13254	17745	11663	13190	C09731	--
mws0042	305.07	125	306.074	C15H14O7	[M-H]-	Epigallocatechin	Flavonoids	970-74-1	8560	8257	8707	8308	8396	8857.3	8332.2	8437.8	7668.9	11735	11958.6	11780.2	C12136	ko00941,ko01110
mws0046	579.17	271.06	580.179	C27H32O14	[M-H]-	Naringenin-7-O-Neohesperidoside(Naringin)*	Flavonoids	10236-47-2	30769	40272	41715	27836	49163	28511	18750	12817	19201	29092	19244	18837	C09789	ko00941
mws0047	579.17	271.07	578.164	C27H30O14	[M+H]+	Apigenin-7-O-neohesperidoside (Rhoifolin)	Flavonoids	17306-46-6	9	9	9	9	9	9	1010500	1039800	976590	1374100	1059600	917160	C12627	ko00944
mws0048	431.1	311	432.106	C21H20O10	[M-H]-	Apigenin-8-C-Glucoside (Vitexin)*	Flavonoids	3681-93-4	222520	273420	224080	290070	193630	202910	500950	351770	473050	431860	541380	509290	C01460	ko00941,ko00944
mws0057	451.12	289	450.116	C21H22O11	[M+H]+	Eriodictyol-7-O-glucoside	Flavonoids	38965-51-4	24404	4702.2	19479	27308	13520	8837	76597	45652	75321	73889	75311	52814	--	--
mws0058	299.06	284	300.063	C16H12O6	[M-H]-	Diosmetin (5,7,3'-Trihydroxy-4'-methoxyflavone)	Flavonoids	520-34-3	264970	225380	168380	214450	208590	210590	517210	668730	292140	383200	693300	774590	C10038	--
mws0059	609.15	301	610.153	C27H30O16	[M-H]-	Quercetin-3-O-rutinoside (Rutin)	Flavonoids	153-18-4	59290	73792	73900	50507	76964	86385	35464	29202	25848	35168	45145	32214	C05625	ko00944,ko01100,ko01110
mws0061	463.09	300	464.095	C21H20O12	[M-H]-	Quercetin-3-O-galactoside (Hyperin)	Flavonoids	482-36-0	20127	15358	19708	15594	17031	20654	21059	32280	48673	42866	37355	32058	C10073	--
mws0064	287.06	135	288.063	C15H12O6	[M-H]-	Eriodictyol (5,7,3',4'-Tetrahydroxyflavanone)	Flavonoids	552-58-9	7465.5	4437	19244	12004	10225	21646	2782.9	4057.5	1641	5724.3	2936.1	2665.5	C05631	ko00941,ko01100,ko01110
mws0072	433.11	271.01	432.106	C21H20O10	[M+H]+	Apigenin-5-O-glucoside	Flavonoids	28757-27-9	672220	547670	868700	338980	513330	567210	13133000	12178000	13633000	13602000	15005000	16165000	--	--
mws0091	463.09	300.03	464.095	C21H20O12	[M-H]-	Quercetin-3-O-glucoside (Isoquercitrin)*	Flavonoids	482-35-9	5924.5	2811.8	6855.8	2845.8	5747	4496.2	72007	63667	64114	71810	95592	93608	C05623	ko00944,ko01100,ko01110
mws0093	179.07	146	180.079	C10H12O3	[M-H]-	Coniferyl alcohol	Phenolic acids	458-35-5	170110	83759	27591	162720	163710	136960	125560	122830	56480	38656	134130	150340	C00590	ko00940,ko00998,ko01100,ko01110
mws0097	357.13	151	358.142	C20H22O6	[M-H]-	Pinoresinol*	Lignans and Coumarins	487-36-5	8124.9	8980.6	5129.6	7327.6	11087	8072.6	4060.6	4368.7	2680.2	6272.4	3684.1	4738.7	C05366	ko00998,ko01100,ko01110
mws0103	146.06	91	145.053	C9H7NO	[M+H]+	Indole-3-carboxaldehyde	Alkaloids	487-89-8	286360	391480	346790	493410	379900	310370	185270	194150	126130	134780	169410	163840	C08493	--
mws0119	227.2	227.2	228.209	C14H28O2	[M-H]-	Myristic Acid	Lipids	544-63-8	11176000	10091000	12696000	30425000	19114000	16371000	5679200	6860000	7295600	8798200	14363000	14725000	C06424	ko00061,ko01100
mws0120	258.11	104.11	257.103	C8H20NO6P	[M+H]+	Choline Alfoscerate	Lipids	28319-77-9	232860	284940	503530	403940	303740	242160	829780	626440	450600	694910	401050	364610	C00670	ko00564,ko00565
mws0126	524.37	184.07	523.364	C26H54NO7P	[M+H]+	LysoPC 18:0	Lipids	19420-57-6	312870	297000	367070	454670	431440	589580	206290	301060	230640	241620	278560	274740	--	--
mws0133	123.06	80.05	122.048	C6H6N2O	[M+H]+	Nicotinamide	Others	98-92-0	1480700	1459900	1021300	2125200	2394800	3008500	1768400	1899800	1336600	1266000	1861100	2121000	C00153	ko00760,ko01100
mws0146	138.05	78	137.048	C7H7NO2	[M+H]+	Nicotinic Acid Methyl Ester(Methyl Nicotinate)	Alkaloids	93-60-7	17446	18030	19110	21899	19041	21750	26467	26101	34538	54177	28872	25196	--	--
mws0147	117.06	59	118.063	C5H10O3	[M-H]-	β-Hydroxyisovaleric acid	Organic acids	625-08-1	377340	386760	519560	640940	859700	665980	399040	279580	106810	167840	188450	229010	C20827	ko00280,ko01100
mws0154	173.05	93	174.053	C7H10O5	[M-H]-	Shikimic acid	Organic acids	138-59-0	752390	898740	821240	923020	966900	1006400	215630	332280	63293	221950	174120	257790	C00493	ko00400,ko01100,ko01110,ko01230
mws0159	163.04	91	164.047	C9H8O3	[M-H]-	Phenylpyruvic acid	Organic acids	156-06-9	109680	83541	99284	105260	78485	95688	94552	97118	68198	86118	97989	97020	C00166	ko00360,ko00400,ko00960,ko01100,ko01110,ko01210,ko01230
mws0177	111.01	67	112.016	C5H4O3	[M-H]-	2-Furoic acid	Organic acids	88-14-2	78485	80929	32716	108850	100760	106960	81004	58832	38055	30314	74753	115270	C01546	ko01100
mws0178	353.09	191.01	354.095	C16H18O9	[M-H]-	Chlorogenic acid (3-O-Caffeoylquinic acid)	Phenolic acids	327-97-9	64719	15013	20776	53794	35856	28215	11288	32051	25541	28027	17933	11863	C00852	ko00940,ko00941,ko00945,ko01110
mws0179	367.1	190.9	368.111	C17H20O9	[M-H]-	Chlorogenic acid methyl ester	Phenolic acids	29708-87-0	299780	179700	230560	270130	189090	170650	132700	124550	118430	234040	104090	66710	--	--
mws0180	153.02	109.03	154.027	C7H6O4	[M-H]-	2,5-Dihydroxybenzoic acid; Gentisic Acid*	Phenolic acids	490-79-9	54708	31374	53893	83669	57460	87018	75828	97043	26705	82248	59553	61237	C00628	ko00350,ko01100
mws0183	153.02	109.03	154.027	C7H6O4	[M-H]-	3,4-Dihydroxybenzoic acid (Protocatechuic acid)*	Phenolic acids	99-50-3	73843	59477	101910	134570	111660	142640	118320	180410	48917	126950	107720	110960	C00230	ko01100,ko01110
mws0191	118.09	59	117.079	C5H11NO2	[M+H]+	Betaine	Alkaloids	107-43-7	257400	217000	230530	634980	441030	1055200	246530	187040	156060	166260	185730	202490	C00719	ko00260,ko01100,ko02010
mws0192	117.02	73	118.027	C4H6O4	[M-H]-	Succinic acid*	Organic acids	110-15-6	14415000	15592000	17949000	16573000	15326000	21205000	24100000	28368000	16762000	34232000	29644000	27273000	C00042	ko00020,ko00190,ko00250,ko00310,ko00350,ko00360,ko00620,ko00630,ko00640,ko00650,ko00760,ko00920,ko01100,ko01110,ko01200
mws0193	190.12	127	189.111	C7H15N3O3	[M+H]+	L-Homocitrulline	Amino acids and derivatives	1190-49-4	37497	33518	41116	71408	80897	56627	88738	41961	20661	24855	25607	29507	C02427	--
mws0208	145.05	101	146.058	C6H10O4	[M-H]-	Adipic Acid*	Organic acids	124-04-9	79870	114340	92713	87715	108200	99153	85016	147970	110510	78226	106000	72048	C06104	ko01100
mws0214	181.07	71	182.079	C6H14O6	[M-H]-	D-Sorbitol	Others	50-70-4	5442.1	6474.5	5796.1	11152	7690.6	15622	7411.3	5436.3	8503.3	33060	11245	4276.9	C00794	ko00051,ko00052,ko01100,ko02010
mws0219	132.03	88	133.038	C4H7NO4	[M-H]-	L-Aspartic Acid	Amino acids and derivatives	56-84-8	5004000	5385000	6612800	4297500	5374900	4080600	7989300	6663200	6071600	5600500	6078300	6539000	C00049	ko00220,ko00250,ko00260,ko00261,ko00270,ko00300,ko00340,ko00410,ko00460,ko00710,ko00760,ko00770,ko00970,ko01100,ko01110,ko01200,ko01210,ko01230,ko02010
mws0227	132.1	86.2	131.095	C6H13NO2	[M+H]+	L-Leucine*	Amino acids and derivatives	61-90-5	3710900	2394300	3166100	3475300	5354100	3704000	4490400	1619500	1428000	842790	1362700	1973400	C00123	ko00280,ko00290,ko00966,ko00970,ko01100,ko01110,ko01210,ko01230,ko02010
mws0230	120.07	74	119.058	C4H9NO3	[M+H]+	L-Threonine*	Amino acids and derivatives	72-19-5	3146000	2051000	2557800	1761000	3835600	2618900	1945900	1247300	1691200	761990	1593800	1800200	C00188	ko00260,ko00261,ko00290,ko00860,ko00970,ko01100,ko01110,ko01230,ko02010
mws0232	377.15	243.09	376.138	C17H20N4O6	[M+H]+	Riboflavin (Vitamin B2)	Others	83-88-5	106890	183190	159020	389190	202770	247810	97640	119400	124160	127770	156780	226150	C00255	ko00740,ko01100,ko01110,ko02010
mws0236	124.01	80	125.015	C2H7NO3S	[M-H]-	2-Aminoethanesulfonic acid	Organic acids	107-35-7	8335.3	12897	12957	22761	11767	20700	6182.3	6600.2	10176	14033	8199.6	8159.8	C00245	ko00430,ko00920,ko01100,ko02010
mws0237	187.1	125	188.105	C9H16O4	[M-H]-	Azelaic acid	Organic acids	123-99-9	1085600	1288900	1347700	1629200	1507200	2547300	772000	819340	934270	1250600	1127300	1099700	C08261	--
mws0242	173.08	111	174.089	C8H14O4	[M-H]-	Suberic Acid	Organic acids	505-48-6	443940	329920	257410	242640	278760	376580	9	9	9	9	9	9	C08278	--
mws0248	243.06	110	244.07	C9H12N2O6	[M-H]-	Uridine	Nucleotides and derivatives	58-96-8	33578	47208	58443	229090	110210	208280	82879	265590	61465	295400	182460	244110	C00299	ko00240,ko01100,ko02010
mws0250	182.08	136.1	181.074	C9H11NO3	[M+H]+	L-Tyrosine	Amino acids and derivatives	60-18-4	2934200	1784200	2170300	2405000	2439400	2915500	1508700	1337800	1073000	754720	882000	981820	C00082	ko00130,ko00261,ko00350,ko00360,ko00400,ko00460,ko00730,ko00940,ko00950,ko00965,ko00966,ko00970,ko00998,ko01100,ko01110,ko01210,ko01230
mws0251	127.05	110	126.043	C5H6N2O2	[M+H]+	Thymine	Nucleotides and derivatives	65-71-4	37596	23573	22279	77016	83057	82092	83211	81700	24193	23695	68521	87046	C00178	ko00240,ko01100
mws0254	156.08	110	155.069	C6H9N3O2	[M+H]+	L-Histidine	Amino acids and derivatives	71-00-1	3874100	3541600	3951900	5459300	10984000	4487300	2842600	1257400	905570	820280	1521800	1601300	C00135	ko00340,ko00410,ko00970,ko01100,ko01110,ko01230,ko02010
mws0255	112.05	95	111.043	C4H5N3O	[M+H]+	Cytosine	Nucleotides and derivatives	71-30-7	74797	79230	77910	176570	178510	158420	109150	141490	91371	116860	126590	124280	C00380	ko00240,ko01100
mws0256	118.09	72.1	117.079	C5H11NO2	[M+H]+	L-Valine	Amino acids and derivatives	72-18-4	25518000	16181000	21104000	21029000	37197000	25393000	30712000	13034000	10251000	7966800	10127000	13811000	C00183	ko00280,ko00290,ko00311,ko00460,ko00770,ko00966,ko00970,ko01100,ko01110,ko01210,ko01230,ko02010
mws0258	132.1	86	131.095	C6H13NO2	[M+H]+	L-Isoleucine*	Amino acids and derivatives	73-32-5	3743800	2584400	3256700	3550700	5454900	3561200	4426500	1652800	1450100	839660	1404800	1939200	C00407	ko00280,ko00290,ko00460,ko00960,ko00966,ko00970,ko01100,ko01110,ko01210,ko01230,ko02010
mws0260	175.12	116	174.112	C6H14N4O2	[M+H]+	L-Arginine	Amino acids and derivatives	74-79-3	2614800	2431700	3951000	5508800	11198000	3284300	1133700	2202600	1219100	325420	1379800	2494400	C00062	ko00220,ko00261,ko00330,ko00472,ko00970,ko01100,ko01110,ko01230,ko02010
mws0262	149.01	87	150.016	C4H6O6	[M-H]-	L-Tartaric acid	Organic acids	87-69-4	21363	18026	5879.7	24969	25988	17847	29122	17582	28047	25442	17880	21858	C00898	ko00630,ko01100
mws0263	128.04	82.03	129.043	C5H7NO3	[M-H]-	5-Oxo-L-Proline	Amino acids and derivatives	98-79-3	3526.9	7565.1	4437.7	11801	15657	13396	4059	16140	3432.2	5692.4	8323.2	16601	C01879	ko00480,ko01100
mws0264	341.11	119	342.116	C12H22O11	[M-H]-	D-Trehalose*	Others	99-20-7	218160	268290	404490	388440	355290	431510	354990	600970	286960	490360	358960	331280	C01083	ko00500,ko01100,ko01110,ko02010
mws0275	133.01	71.01	134.022	C4H6O5	[M-H]-	L-Malic acid*	Organic acids	97-67-6	345620	484110	419870	326210	223820	297150	822760	881450	509340	863420	707980	523490	C00149	ko00020,ko00620,ko00630,ko00710,ko01100,ko01110,ko01200
mws0277	191.06	85	192.063	C7H12O6	[M-H]-	Quinic Acid	Organic acids	77-95-2	1726900	1822100	1946500	1554900	1783300	1328400	5583200	4465400	3874700	7785500	5209800	4577400	C00296	ko00400,ko01100
mws0281	191.02	111.01	192.027	C6H8O7	[M-H]-	Citric Acid	Organic acids	77-92-9	2872700	2660200	3730000	2531100	3053400	2026700	8340300	7874700	6134300	12869000	8755600	6433800	C00158	ko00020,ko00250,ko00630,ko01100,ko01110,ko01200,ko01210,ko01230
mws0282	203.08	116.05	204.09	C11H12N2O2	[M-H]-	L-Tryptophan	Amino acids and derivatives	73-22-3	22949000	25533000	22547000	27698000	38062000	26152000	18256000	9710600	6722500	8474300	12960000	15960000	C00078	ko00260,ko00380,ko00400,ko00901,ko00966,ko00970,ko00998,ko01100,ko01110,ko01210,ko01230
mws0289	480.31	339.29	479.301	C23H46NO7P	[M+H]+	LysoPE 18:1	Lipids	89576-29-4	807000	225970	1417400	3533900	3065200	2431800	182630	367510	134490	569500	1063100	1117100	--	--
mws0341	131.07	85	132.079	C6H12O3	[M-H]-	2-Hydroxyisocaproic acid	Organic acids	20312-37-2	91166	63964	50823	95494	143970	110690	112230	81169	76367	60887	74103	93215	C03264	--
mws0344	165.04	75	166.048	C5H10O6	[M-H]-	D-Xylonic acid	Organic acids	526-91-0	500130	532510	813500	811640	838050	726560	856000	876410	606010	737570	804400	615990	C00502	ko00040,ko01100
mws0355	441.08	169.02	442.09	C22H18O10	[M-H]-	Catechin gallate*	Flavonoids	130405-40-2	11774	25434	32811	31753	28531	24263	22860	12623	20391	23769	14025	13193	--	--
mws0359	241.22	241.22	242.225	C15H30O2	[M-H]-	Pentadecanoic Acid	Lipids	1002-84-2	283330	606180	347200	204140	262380	328570	307410	372330	379020	385710	308780	256220	C16537	--
mws0361	253.22	235.19	254.225	C16H30O2	[M-H]-	Palmitoleic Acid	Lipids	373-49-9	19533	31712	35012	54042	46773	49033	20931	23538	28484	37349	38622	31903	C08362	ko00061
mws0366	277.22	277.22	278.225	C18H30O2	[M-H]-	γ-Linolenic Acid*	Lipids	506-26-3	9077300	8941500	11566000	11017000	13944000	13041000	9209700	13122000	8838800	13984000	11194000	11277000	C06426	ko00591,ko01040,ko01100
mws0367	277.22	277.22	278.225	C18H30O2	[M-H]-	α-Linolenic Acid*	Lipids	463-40-1	9175100	8905300	11904000	10876000	13211000	12238000	8744100	12782000	8928300	13498000	11108000	10872000	C06427	ko00592,ko01040,ko01100,ko01110
mws0369	303.23	258.9	304.24	C20H32O2	[M-H]-	Arachidonic Acid	Lipids	506-32-1	4302.8	6572.6	8552.8	59589	11345	23936	1617.6	5489.3	1925.2	8766	5082.4	3708.2	C00219	ko00590,ko00591,ko01040,ko01100
mws0371	327.23	283.3	328.24	C22H32O2	[M-H]-	Cis-4,7,10,13,16,19-Docosahexaenoic Acid	Lipids	6217-54-5	3038.4	2595.3	3904.2	8210.1	5278.8	5872.1	2582.6	1802.2	2206.2	2387.6	4574.8	4569.3	C06429	ko01040
mws0376	115	71	116.011	C4H4O4	[M-H]-	Fumaric acid	Organic acids	110-17-8	316140	180090	131500	357560	560240	464120	574660	668560	230110	168240	706250	655770	C00122	ko00020,ko00190,ko00220,ko00250,ko00350,ko00360,ko00620,ko00650,ko00760,ko01100,ko01110,ko01200
mws0383	267.23	267.23	268.24	C17H32O2	[M-H]-	10-Heptadecenoic Acid	Lipids	29743-97-3	368270	544330	576210	573190	674230	873480	324560	388970	458180	654080	693340	433040	--	--
mws0425	129.02	85	130.027	C5H6O4	[M-H]-	Citraconic acid	Organic acids	498-23-7	65234	52382	51052	76727	75971	67801	270580	170050	79139	143400	255490	168320	C02226	ko00290,ko00660,ko01100,ko01210
mws0437	151.06	71	152.068	C5H12O5	[M-H]-	D-Arabitol	Others	488-82-4	18955	7723.5	22600	14211	20406	28204	26220	49549	27551	22638	32001	16993	C01904	ko00040,ko01100
mws0458	151.04	136	152.047	C8H8O3	[M-H]-	Vanillin	Phenolic acids	121-33-5	9288500	9482800	7164700	9908000	7798100	7686600	5121500	4971000	5148500	4550300	5598300	5511900	C00755	ko00998,ko01100,ko01110
mws0467	165.06	119.05	166.063	C9H10O3	[M-H]-	3-(4-Hydroxyphenyl)-propionic acid	Phenolic acids	501-97-3	68597	55045	54684	84265	68905	64664	69342	79298	52395	62416	69897	91925	C01744	--
mws0470	117.02	73	118.027	C4H6O4	[M-H]-	Methylmalonic acid*	Organic acids	516-05-2	12318000	13206000	14528000	14242000	13432000	17487000	20888000	24574000	13578000	29182000	25419000	23543000	C02170	ko00240,ko00280,ko00640,ko01100
mws0473	131.03	87.05	132.042	C5H8O4	[M-H]-	2-Methylsuccinic acid*	Organic acids	498-21-5	185500	194420	209460	250820	193410	148330	453080	643230	97660	210190	204110	335390	--	--
mws0489	149.02	77	150.032	C8H6O3	[M-H]-	Benzoylformic acid	Organic acids	611-73-4	27265	25735	17764	28587	52758	34084	17992	12640	12736	9	19990	10388	C02137	ko00360,ko01100
mws0491	122.1	105	121.089	C8H11N	[M+H]+	Phenethylamine	Alkaloids	64-04-0	887270	756450	895450	1580400	1657200	2038500	2207200	4391400	1582900	2483800	1561400	2405700	C05332	ko00360,ko01100
mws0520	224.09	136	223.084	C11H13NO4	[M+H]+	N-Acetyl-L-tyrosine	Amino acids and derivatives	537-55-3	17353	10828	6947.5	30018	13105	27322	14472	13757	13963	8389.2	13338	14627	--	--
mws0567	146.09	87	145.085	C5H11N3O2	[M+H]+	4-Guanidinobutyric acid	Organic acids	463-00-3	7254200	7345800	9800400	8306800	6453100	8670300	4663200	4834200	5218600	4007300	4492400	4308100	C01035	ko00330,ko01100
mws0574	103.04	57.03	104.047	C4H8O3	[M-H]-	2-Hydroxyisobutyric acid	Organic acids	594-61-6	5169.2	5059.1	6962.3	15053	8983.4	12160	8448.8	13805	5606.4	6500.6	10390	7616.2	C21297	--
mws0576	103.04	59.1	104.047	C4H8O3	[M-H]-	3-Hydroxybutyric acid	Organic acids	300-85-6	295740	241290	410620	290780	579590	228230	1767000	1421900	373650	817300	718140	660170	C01089	ko00072,ko00650,ko01100
mws0582	322.11	130	321.099	C11H19N3O6S	[M+H]+	S-(Methyl)glutathione	Amino acids and derivatives	2922-56-7	65371	97490	90372	69121	52286	66509	79976	126960	103630	89245	113970	115320	C11347	--
mws0601	110.02	66	111.032	C5H5NO2	[M-H]-	Pyrrole-2-carboxylic acid	Organic acids	634-97-9	18182	19177	12541	35990	39117	38305	24137	18274	11111	6343.4	21776	39520	C05942	ko00330
mws0609	344.04	150	345.047	C10H12N5O7P	[M-H]-	Guanosine 3',5'-cyclic monophosphate	Nucleotides and derivatives	7665-99-8	130370	67434	48581	195290	214790	240290	165550	159690	75992	109760	162200	269690	C00942	ko00230,ko01100
mws0628	121.03	92	122.037	C7H6O2	[M-H]-	4-Hydroxybenzaldehyde	Phenolic acids	123-08-0	3158600	3108200	3027400	3659400	2544200	2555000	2207800	2071900	1926400	1877600	2582600	2811200	C00633	ko01100
mws0629	281.11	166	280.106	C13H16N2O5	[M+H]+	L-Aspartyl-L-Phenylalanine	Amino acids and derivatives	13433-09-5	11348	12248	22267	14120	18996	7880.6	28064	44878	14455	15803	10413	34732	--	--
mws0636	313.15	166	312.147	C18H20N2O3	[M+H]+	L-Phenylalanyl-L-phenylalanine	Amino acids and derivatives	2577-40-4	12577	11708	14600	29748	55556	41164	7134.8	12019	9	21664	8005.8	11429	--	--
mws0639	153.02	109.03	154.027	C7H6O4	[M-H]-	2,3-Dihydroxybenzoic Acid	Organic acids	303-38-8	633690	1103800	651890	1100000	3439700	3084100	1933500	2717700	1344400	6452300	3414300	1896200	C00196	ko01110
mws0668	283.07	151	284.076	C10H12N4O6	[M-H]-	Xanthosine	Nucleotides and derivatives	146-80-5	597880	793230	690330	624470	435620	457970	83277	77377	64610	205520	197020	307050	C01762	ko00230,ko00232,ko01100,ko01110,ko02010
mws0671	120.07	74.1	119.058	C4H9NO3	[M+H]+	L-Homoserine*	Organic acids	672-15-1	3135300	2006400	2690500	1733200	4211700	2701100	2026200	1340300	1797400	752720	1328000	1525900	C00263	ko00260,ko00270,ko00300,ko00920,ko01100,ko01110,ko01230
mws0675	335.06	123	334.057	C11H15N2O8P	[M+H]+	β-Nicotinamide mononucleotide	Nucleotides and derivatives	1094-61-7	248030	796020	506690	352220	810350	603050	536130	1339200	446590	1500700	856970	587810	C00455	ko00760,ko01100
mws0677	219.11	160	218.106	C12H14N2O2	[M+H]+	N-Acetyl-5-hydroxytryptamine	Alkaloids	1210-83-9	458210	381400	403040	533600	514230	504290	159680	177480	148480	194390	186070	214130	C00978	ko00380,ko01100
mws0704	140.01	78.96	141.019	C2H8NO4P	[M-H]-	O-Phosphorylethanolamine	Alkaloids	1071-23-4	46778	50469	74722	59215	85632	51525	52169	31298	15482	24343	23405	21983	C00346	ko00564,ko00600,ko01100
mws0712	130.05	86	131.058	C5H9NO3	[M-H]-	N-Propionylglycine	Amino acids and derivatives	21709-90-0	5509.3	12254	6385.5	9665	18467	10449	16062	10125	9188.1	8291.1	7430.6	16324	--	--
mws0736	189.12	86	188.116	C8H16N2O3	[M+H]+	N-Glycyl-L-leucine*	Amino acids and derivatives	869-19-2	145530	140400	240300	252040	291730	286800	110240	126390	107420	134410	135880	155960	C02155	--
mws0749	137.02	93	138.032	C7H6O3	[M-H]-	4-Hydroxybenzoic acid	Phenolic acids	99-96-7	1755100	4111200	2004700	2344000	3213900	2949800	2727300	4950900	3062600	7470600	5730800	3430600	C00156	ko00130,ko00790,ko01100,ko01110
mws0752	185.15	185.16	186.162	C11H22O2	[M-H]-	Undecylic Acid	Lipids	112-37-8	721610	700040	704110	886290	827280	737330	794170	675220	743310	590150	753030	972940	C17715	--
mws0823	115.04	71	116.047	C5H8O3	[M-H]-	3-Methyl-2-Oxobutanoic acid	Organic acids	759-05-7	35209	40238	29962	55330	43410	46347	41772	48128	52164	42871	44829	57192	C00141	ko00280,ko00290,ko00770,ko00966,ko01100,ko01110,ko01210,ko01230
mws0847	150.08	133	149.07	C6H7N5	[M+H]+	1-Methyladenine	Nucleotides and derivatives	5142-22-3	62704	43297	40529	89833	110100	93523	39757	38629	16210	7335.1	22694	43529	C02216	--
mws0853	209.08	179	210.089	C11H14O4	[M-H]-	Sinapyl alcohol	Phenolic acids	537-33-7	9	9	9	11033	9	7340.2	9059.2	6528.8	5391.5	10623	28870	19326	C02325	ko00940,ko01100,ko01110
mws0863	213.02	97	214.024	C5H11O7P	[M-H]-	2-Deoxyribose-5'-phosphate	Nucleotides and derivatives	102916-66-5	7613.2	7751.3	8613.2	5345.9	4629.5	11152	8699.2	21851	16620	6839.4	12838	15490	C00673	ko00030,ko01100
mws0866	259.02	97	260.03	C6H13O9P	[M-H]-	D-Glucose 6-phosphate*	Others	56-73-5	877810	1049000	1076800	1226700	1198100	1070100	1242300	1172600	700020	1010800	978300	921990	C00092	ko00500,ko00562,ko00998,ko01100,ko01110
mws0874	346.06	210.9	347.063	C10H14N5O7P	[M-H]-	3'-Adenylic Acid	Nucleotides and derivatives	84-21-9	25475	30691	32112	79008	104750	83054	28207	67871	32633	50435	37170	46251	C01367	ko00230,ko01100
mws0884	328.05	134.2	329.053	C10H12N5O6P	[M-H]-	Cyclic 3',5'-Adenylic acid	Nucleotides and derivatives	60-92-4	15121	38000	19969	46978	63589	47483	68586	172750	63152	216110	138370	111540	C00575	ko00230,ko01100
mws0889	135.03	75.01	136.037	C4H8O5	[M-H]-	D-Threonic Acid	Others	3909-12-4	111680	115710	151920	114370	94474	117250	202590	205470	108510	155950	123680	133560	C21649	--
mws0906	341.12	179	342.131	C16H22O8	[M-H]-	Coniferin	Phenolic acids	531-29-3	39875	26733	39652	39803	43944	39497	31956	23679	17372	32928	31112	30446	C00761	ko00940
mws0913	447.09	285	448.101	C21H20O11	[M-H]-	Kaempferol-3-O-galactoside (Trifolin)	Flavonoids	23627-87-4	43934	13570	15792	47077	14330	34403	274590	238010	313070	364040	538970	290970	C12626	ko00944
mws0914	271.06	151	272.068	C15H12O5	[M-H]-	Pinobanksin*	Flavonoids	548-82-3	430860	128230	2531300	210490	909910	889400	7296.2	58706	5402.1	36740	18504	98745	C09826	ko00941
mws0921	149.06	131	150.068	C9H10O2	[M-H]-	p-Coumaryl alcohol	Phenolic acids	3690-05-9	129530	81321	26264	122910	143450	120490	68008	73245	31599	36041	101990	96425	C02646	ko00940,ko01100,ko01110
mws0924	145.05	101	146.058	C6H10O4	[M-H]-	2-Methylglutaric acid*	Organic acids	617-62-9	32110	61175	35426	60988	61723	72610	54319	78562	38450	70848	61753	56159	--	--
mws0944	305.25	59.04	306.256	C20H34O2	[M-H]-	5(Z),8(Z),11(Z)-Eicosatrienoic acid	Lipids	20590-32-3	1450.3	9	7305.3	20835	14047	20795	9	9	9	3862.8	8715.6	7547.2	C21938	--
mws0972	131.07	85	132.079	C6H12O3	[M-H]-	6-Hydroxyhexanoic acid	Organic acids	1191-25-9	32052	73715	31833	32547	48102	52995	31367	37542	28387	72909	58684	42250	C06103	--
mws0981	178.04	136.02	179.044	C6H5N5O2	[M-H]-	Isoxanthopterin	Nucleotides and derivatives	529-69-1	35906	32291	35026	31158	34914	30943	24500	20842	22580	21098	21649	24831	C03975	--
mws0983	326.31	62.06	325.298	C20H39NO2	[M+H]+	N-Oleoylethanolamine	Alkaloids	111-58-0	115210	134990	118450	240880	266760	193070	73784	98463	72181	91060	94358	109960	C20792	--
mws0987	161.06	115	160.052	C10H8O2	[M+H]+	6-MethylCoumarin	Lignans and Coumarins	92-48-8	7932.7	8225.7	8525.6	12379	10323	10328	8233.8	6813	7566	9995.8	10916	4812.7	--	--
mws1002	345.06	330	346.069	C17H14O8	[M-H]-	Syringetin	Flavonoids	4423-37-4	7879.2	6373.7	4332	7056.6	10326	6842	11654	6782.3	9	5213.2	6655	7069.9	C11620	ko00944
mws1012	147.04	103	146.037	C9H6O2	[M+H]+	Coumarin	Lignans and Coumarins	91-64-5	9562.6	4933.6	8735.6	8494.6	10793	8462.7	7863.2	8164.7	9243.7	9925.2	8963.6	9531.3	C05851	ko00940,ko01110
mws1014	209.04	149.1	208.037	C10H8O5	[M+H]+	Fraxetin (7,8-Dihydroxy-6-methoxycoumarin)	Lignans and Coumarins	574-84-5	164820	146810	159100	146650	118670	135840	310740	343260	300520	308610	279230	276960	C09265	--
mws1024	147.05	129	148.052	C9H8O2	[M-H]-	p-Coumaraldehyde	Phenolic acids	2538-87-6	13588	22726	7025.6	18814	15179	8858.3	12155	7949.8	11601	10297	19461	16923	C05608	ko00940,ko01100,ko01110
mws1033	303.09	153.02	302.079	C16H14O6	[M+H]+	Homoeriodictyol	Flavonoids	446-71-9	4451.9	4395.2	2773.3	3059.4	6213.7	2617.6	3338.5	3494.8	2179.6	4523.6	2133.3	3360.4	C09756	ko00941
mws1038	277.12	146	278.13	C11H22N2O4S	[M-H]-	Pantetheine	Others	496-65-1	12664	4697.9	2820.1	5712	4039.7	6214.8	12028	3405.3	19749	9	7853	15062	C00831	ko00332,ko00770,ko01110
mws1050	148.06	88	147.053	C5H9NO4	[M+H]+	O-Acetylserine	Amino acids and derivatives	5147-00-2	133090	163700	171370	194190	261780	204060	177710	273270	153330	190090	173020	204690	C00979	ko00270,ko00908,ko00920,ko01100,ko01110,ko01200,ko01230,ko04122
mws1060	267.07	135	268.081	C10H12N4O5	[M-H]-	9-(Arabinosyl)hypoxanthine	Nucleotides and derivatives	7013-16-3	367890	59747	1618100	10118000	5325800	5750300	28180	65451	48466	977740	2754700	3944900	--	--
mws1066	579.17	271	580.179	C27H32O14	[M-H]-	Naringenin-7-O-Rutinoside(Narirutin)*	Flavonoids	14259-46-2	40460	38382	29252	37620	36514	31330	13269	16090	20410	30693	24698	29456	C09793	--
mws1073	595.17	457.2	594.158	C27H30O15	[M+H]+	Apigenin-6,8-di-C-glucoside (Vicenin-2)	Flavonoids	23666-13-9	220770	308730	241060	191940	227900	232970	45611	40746	33800	31705	47961	45801	C10195	--
mws1077	355.1	193.05	354.095	C16H18O9	[M+H]+	Scopoletin-7-O-glucoside (Scopolin)	Lignans and Coumarins	531-44-2	46734	68401	64938	49190	48222	69921	15495	29231	11296	23758	30439	9	C01527	ko00940,ko01110
mws1078	138.05	92.1	137.048	C7H7NO2	[M+H]+	Anthranilic Acid	Phenolic acids	118-92-3	66129	62959	54554	104360	70588	112510	55711	97014	96360	106770	139270	105610	C00108	ko00380,ko00400,ko00998,ko01058,ko01100,ko01110,ko01230
mws1080	341.11	179	342.116	C12H22O11	[M-H]-	Galactinol	Others	3687-64-7	2076200	2874000	3734900	3435700	2392100	2999300	3542500	6580900	2375000	4417700	4261700	3914700	C01235	ko00052,ko01100
mws1090	259.02	97	260.03	C6H13O9P	[M-H]-	Glucose-1-phosphate*	Others	59-56-3	845280	1070600	1175100	1193300	1161400	1133400	1215900	1183000	735890	997060	1013100	840790	C00103	ko00010,ko00040,ko00052,ko00500,ko00520,ko00523,ko00561,ko01100,ko01110
mws1094	287.06	259	288.063	C15H12O6	[M-H]-	Aromadendrin (Dihydrokaempferol)	Flavonoids	480-20-6	3464.3	9	22614	4099.4	8377.8	10576	9	9	9	2983.8	9	2703	C00974	ko00941,ko01100,ko01110
mws1105	175.12	130	174.116	C11H14N2	[M+H]+	Gramine	Alkaloids	87-52-5	71275	106360	43699	68441	142270	91686	69116	51531	40841	42432	68290	54307	C08304	--
mws1155	181.07	101.02	182.079	C6H14O6	[M-H]-	D-Mannitol*	Others	69-65-8	5682.8	6245.4	5654.4	12620	10124	10483	5376.9	9848.2	8650.6	15994	8921.1	14371	C00392	ko00051,ko01100,ko02010
mws1164	179.06	59.01	180.063	C6H12O6	[M-H]-	D-Fructose*	Others	7660-25-5	218750	178670	245470	301520	249100	232030	380050	654310	182060	391730	257730	232550	C05003	--
mws1179	433.11	271	434.121	C21H22O10	[M-H]-	Naringenin-7-O-glucoside (Prunin)	Flavonoids	529-55-5	37046	20916	77207	24418	36821	47140	29444	35023	39725	31480	37120	39900	C09099	ko00941
mws1189	193.04	72.8	194.033	C6H10O7	[M-H]-	D-Galacturonic acid*	Organic acids	685-73-4	45648	26417	50802	68233	57733	53226	50432	58214	28783	45670	36119	42538	C00333	ko00040,ko00053,ko00520,ko01100,ko02010
mws1195	179.07	147.1	178.063	C10H10O3	[M+H]+	p-Coumaric acid methyl ester*	Phenolic acids	3943-97-3	75472	74955	44453	84495	78613	60030	65486	53829	48733	38100	66529	91799	--	--
mws1212	209.08	177.3	208.074	C11H12O4	[M+H]+	Methyl ferulate	Phenolic acids	2309-07-1	301110	292120	273940	211220	177260	200460	144680	125460	110230	174800	136840	141200	--	--
mws1292	565.16	409.09	564.123	C26H28O14	[M+H]+	Isoschaftoside	Flavonoids	52012-29-0	11644000	13719000	11946000	11265000	10230000	11447000	7269600	9153600	9325200	7799300	9300200	9621400	--	--
mws1299	449.11	299.2	448.101	C21H20O11	[M+H]+	Luteolin-8-C-glucoside (Orientin)	Flavonoids	28608-75-5	379390	230790	452750	659420	271740	581800	1611700	942000	1570500	2030800	1642200	1177400	C10114	--
mws1329	463.09	300.7	464.095	C21H20O12	[M-H]-	Quercetin-7-O-glucoside*	Flavonoids	491-50-9	5338.6	5082.2	2996.9	9674.5	9983	3213	89722	80217	95392	94974	70728	99259	C12639	--
mws1336	138.06	120	137.048	C7H7NO2	[M+H]+	4-Aminobenzoic acid	Phenolic acids	150-13-0	210260	112590	190160	249860	185280	197500	398770	690510	656700	506030	589960	657960	C00568	ko00790,ko01100
mws1337	220.12	202.1	219.111	C9H17NO5	[M+H]+	D-Pantothenic Acid	Others	79-83-4	2190600	2374900	2525100	2226600	2689200	1820400	2564700	2377300	1644000	1923500	1945700	2105800	C00864	ko00410,ko00770,ko01100,ko01110
mws1346	162.08	98	161.069	C6H11NO4	[M+H]+	DL-2-Aminoadipic acid	Alkaloids	542-32-5	598130	423970	531650	668210	1060200	1052000	574800	417690	188500	260110	342390	285220	C00956	ko00300,ko00310,ko00311,ko01100,ko01110,ko01210,ko01230
mws1350	181.05	151	182.058	C9H10O4	[M-H]-	Syringaldehyde; 4-Hydroxy-3,5-Dimethoxybenzaldehyde	Phenolic acids	134-96-3	1173100	666270	547810	819460	557360	478180	332860	383680	198740	304140	351290	387810	--	--
mws1358	109.03	81	110.037	C6H6O2	[M-H]-	Pyrocatechol	Phenolic acids	120-80-9	5752.3	2569.6	9	8651.5	4533.8	8763.1	9843.6	2937.5	3323.8	3720.1	13079	5094.6	C00090	ko01100
mws1361	449.11	151	450.116	C21H22O11	[M-H]-	Taxifolin-3-O-rhamnoside (Astilbin)	Flavonoids	29838-67-3	8411	9	3238.6	6817.2	7389.2	7973.5	16594	9080.5	19332	34583	11683	3425.5	C17449	--
mws1383	243.09	145	242.08	C12H10N4O2	[M+H]+	Lumichrome	Alkaloids	1086-80-2	11514	9241.3	12711	9879.5	14315	10765	5740.4	4983.9	3974.3	4321.7	3739.1	6275.2	C01727	ko00740
mws1397	441.08	169	442.09	C22H18O10	[M-H]-	Epicatechin gallate*	Flavonoids	1257-08-5	16912	9933.6	25440	37245	19287	24336	21770	15824	13027	28830	13480	14678	--	--
mws1417	160.04	116	161.048	C9H7NO2	[M-H]-	Indole-3-carboxylic acid	Alkaloids	771-50-6	79889	120740	86513	131730	118580	139680	48735	59716	44019	63898	62615	56291	C19837	--
mws1433	314.14	177.05	313.131	C18H19NO4	[M+H]+	N-Feruloyltyramine	Alkaloids	66648-43-9	155270	107300	253340	835020	985810	1647300	12464	60266	44721	53610	108390	124330	C02717	--
mws1434	431.1	311	432.106	C21H20O10	[M-H]-	Apigenin-6-C-glucoside (Isovitexin)*	Flavonoids	29702-25-8	290310	326410	273080	317170	241390	250230	505980	422330	465670	482120	593240	528430	C01714	ko00944
mws1436	287.29	97.2	286.287	C18H38O2	[M+H]+	1,18-Octadecanediol	Lipids	3155-43-9	11367	8509.4	7303.9	18326	8467.5	10200	4065.6	2201.1	4222.4	5695.7	4942.1	10302	--	--
mws1454	477.14	315	478.148	C23H26O11	[M-H]-	Persicoside	Flavonoids	28978-03-2	22725	21851	13242	15892	14032	14848	33082	23393	31384	39399	41207	43291	--	--
mws1474	345.1	284	344.09	C18H16O7	[M+H]+	5,7-Dihydroxy-3',4',5'-trimethoxyflavone	Flavonoids	18103-42-9	11905	10315	3805.3	12250	14240	11757	9644.3	10729	4786.1	6808.5	12903	16509	C19807	--
mws1488	255.23	237.22	256.24	C16H32O2	[M-H]-	Palmitic acid	Lipids	57-10-3	19465	27989	27802	45016	38165	38325	18120	21796	21975	26225	29268	34429	C00249	ko00061,ko00062,ko00071,ko00073,ko01040,ko01100,ko01212
mws1489	283.26	283.26	284.272	C18H36O2	[M-H]-	Stearic Acid	Lipids	57-11-4	81223000	93755000	96358000	80034000	118180000	123770000	91747000	63124000	60482000	66212000	61734000	74140000	C01530	ko00061,ko01040
mws1491	279.23	279.23	280.24	C18H32O2	[M-H]-	Linoleic acid	Lipids	60-33-3	26742000	20430000	44252000	51285000	57792000	61700000	18527000	24780000	14024000	37312000	51870000	52117000	C01595	ko00591,ko01040,ko01100
mws1499	149.05	59.01	150.053	C5H10O5	[M-H]-	D-Arabinose	Others	10323-20-3	32251	30484	27923	32446	39866	32321	39158	51797	22883	51719	28526	24971	C00216	--
mws1519	595.17	287.06	596.174	C27H32O15	[M-H]-	Eriodictyol-7-O-Rutinoside (Eriocitrin)	Flavonoids	13463-28-0	5291.5	2086	2620.2	3156.5	9	9	9	9	9	9	9	9	C09732	--
mws1521	285.1	121.03	286.105	C13H18O7	[M-H]-	Salicin	Phenolic acids	138-52-3	52778	65141	61844	64033	52922	63653	41293	29058	46442	52525	48477	45626	C01451	ko00010
mws1526	359.13	197	358.126	C16H22O9	[M+H]+	Sweroside	Terpenoids	14215-86-2	552190	623060	637300	632340	639580	726660	849600	787690	1069000	942160	952230	807490	C17071	--
mws1550	162.06	73.1	161.051	C6H11NO2S	[M+H]+	S-Allyl-L-cysteine	Amino acids and derivatives	21593-77-1	5890.8	6395.2	8109.1	7108.2	4787.3	5699.1	13564	23486	12737	14227	15149	16531	C16759	--
mws1565	389.14	209.08	388.137	C17H24O10	[M+H]+	Geniposide	Terpenoids	24512-63-8	156710	114400	131490	124320	199170	123210	156760	151470	108660	103530	121490	102660	C09781	--
mws1589	503.16	179	504.169	C18H32O16	[M-H]-	D-Panose*	Others	33401-87-5	1659.7	2828.2	6504.3	5601	9	3671.8	9	3817.3	4716.1	6602.9	5439.6	7654	C00713	--
mws1608	447.09	357.1	448.101	C21H20O11	[M-H]-	Luteolin-6-C-glucoside (Isoorientin)	Flavonoids	4261-42-1	464460	278140	620380	896450	362390	754200	1796000	986260	1796700	1939000	1916700	1395800	C01821	--
mws1629	345.12	183.2	346.126	C15H22O9	[M-H]-	Aucubin	Terpenoids	479-98-1	32993	41240	33746	40792	32794	37163	38857	40280	47206	44773	47995	41638	C09771	--
mws1641	165.04	120.02	164.033	C6H4N4O2	[M+H]+	Lumazine	Nucleotides and derivatives	487-21-8	43628	22018	18300	49505	43387	61180	47681	22451	21046	11536	49137	55155	C03212	--
mws1660	565.16	529.13	564.123	C26H28O14	[M+H]+	Schaftoside	Flavonoids	51938-32-0	186720	220200	191640	183270	202990	198520	86179	107050	108930	93702	93073	103350	C10181	--
mws1661	609.18	301	608.174	C28H32O15	[M+H]+	Diosmetin-7-O-rutinoside (Diosmin)*	Flavonoids	520-27-4	955050	1327400	963740	1170800	906400	999450	2251100	1979600	1945400	2187500	2494300	2519800	C10039	--
mws2104	193.07	99.01	194.079	C7H14O6	[M-H]-	D-Pinitol	Others	10284-63-6	6901.2	6849.4	5443.5	6846	10346	7048.5	8625.8	11683	4674.7	11523	5650.1	11723	C03844	--
mws2108	353.09	191.05	354.095	C16H18O9	[M-H]-	Cryptochlorogenic acid (4-O-Caffeoylquinic acid)	Phenolic acids	905-99-7	26112	15838	17886	29171	28547	18474	11369	15523	24406	21205	12277	17788	--	--
mws2125	166.98	78.7	167.982	C3H5O6P	[M-H]-	Phosphoenolpyruvate	Organic acids	138-08-9	156040	149550	202720	126400	190250	131570	137750	45415	42920	40364	41639	39042	C00074	ko00010,ko00020,ko00400,ko00440,ko00620,ko00710,ko00998,ko01100,ko01110,ko01200,ko01230
mws2212	179.03	135.05	180.042	C9H8O4	[M-H]-	Caffeic acid	Phenolic acids	331-39-5	59049	26081	14126	51928	38540	55286	50974	25750	21008	35209	55283	62361	C01197	ko00940,ko01100,ko01110
mws2213	147.05	77.01	148.052	C9H8O2	[M-H]-	Cinnamic acid	Phenolic acids	140-10-3	1840.1	1285.3	824.25	2937.7	2567.5	3599.3	1802.6	2060.2	1692.9	2179.7	1767.8	2782.9	C00423	ko00130,ko00360,ko00940,ko00998,ko01100,ko01110
mws2218	195.09	83.06	194.08	C8H10N4O2	[M+H]+	Caffeine	Alkaloids	58-08-2	19336	20093	16942	74520	23506	22981	13663	18946	14660	9408	8933.5	9434.8	C07481	ko00232,ko01100,ko01110
mws2220	457.08	169.02	458.085	C22H18O11	[M-H]-	Gallocatechin 3-O-gallate*	Flavonoids	5127-64-0	16466	15419	16567	18364	21910	15691	33496	7548	15576	17668	13154	13693	--	--
mws2368	137.06	119.05	138.068	C8H10O2	[M-H]-	Tyrosol	Phenolic acids	501-94-0	13855	9964.2	6701.9	23341	12481	21317	22259	21103	27248	23721	34496	21914	C06044	ko00350,ko01100
mws2523	421.08	241.1	422.083	C12H23O14P	[M-H]-	Trehalose 6-phosphate	Others	4484-88-2	8577.1	8034.4	5817.5	9500.2	7640.9	10931	18084	29765	20974	23928	27258	19660	C00689	ko00500,ko01100,ko01110
mws2608	222.1	84.05	221.09	C8H15NO6	[M+H]+	N-Acetyl-D-galactosamine	Others	1811-31-0	82895	70596	51524	64265	77277	77788	76727	69618	35350	40736	65906	50118	C01132	ko00052,ko01100
mws2623	281.25	281.25	282.256	C18H34O2	[M-H]-	11-Octadecanoic acid(Vaccenic acid)	Lipids	506-17-2	9633500	7314600	13020000	18815000	16654000	16659000	2120400	4148400	1649000	13168000	16214000	15550000	C21944	--
mws4007	333.21	287	332.199	C20H28O4	[M+H]+	Carnosic acid	Terpenoids	3650-09-7	9	1885.5	3846.4	2190.7	9	9	9	3450.8	5631.9	2151.3	1928.5	2316.9	C21818	ko00904,ko01110
mws4052	102.05	56.05	101.048	C4H7NO2	[M+H]+	1-Aminocyclopropane-1-carboxylic acid	Organic acids	22059-21-8	374720	369650	387480	263390	355120	336440	297120	243330	270260	159960	230680	245500	C01234	ko00270,ko01100,ko01110
mws4085	223.06	193	224.068	C11H12O5	[M-H]-	Sinapic acid	Phenolic acids	530-59-6	329950	189150	259600	421040	425850	534290	488520	834020	287170	555080	353290	420090	C00482	ko00940,ko01100,ko01110
mws4108	353.14	189.1	352.131	C21H20O5	[M+H]+	1-Methoxyphaseollin	Lignans and Coumarins	157226-48-7	11398	7342.8	9517.9	8245.3	9664.1	14450	3780.5	8983.8	7547.3	6269.2	6412.7	5614	--	--
mws4134	611.14	306.08	612.152	C20H32N6O12S2	[M-H]-	Oxiglutatione	Amino acids and derivatives	27025-41-8	77424	151310	175990	206630	312230	188160	76602	83717	14931	16552	53243	51387	C00127	ko00480,ko01100
mws4170	179.06	59.01	180.063	C6H12O6	[M-H]-	D-Glucose*	Others	14431-43-7	203400	145680	225780	301270	248400	232320	328380	721150	162270	378150	292470	212630	C00031	ko00010,ko00030,ko00052,ko00500,ko00520,ko00901,ko01100,ko01110,ko02010
mws4174	222.1	138	221.09	C8H15NO6	[M+H]+	N-Acetyl-D-mannosamine	Others	7772-94-3	104190	106700	90899	118630	152970	111750	77336	86158	54168	71148	49569	36596	C00645	ko00520,ko01100
mws4175	175.02	85.03	176.032	C6H8O6	[M-H]-	D-Glucurono-6,3-lactone	Others	32449-92-6	13191	13795	8556.3	5603.9	12189	13938	9703.7	4865.6	9550	4594.3	7050.1	12346	C02670	ko00053,ko01100
mws4176	237.12	120.09	236.116	C12H16N2O3	[M+H]+	L-Alanyl-L-Phenylalanine	Amino acids and derivatives	3061-90-3	45593	46893	219010	89353	120740	89372	31226	53126	51092	59015	57266	52917	--	--
mws5035	279.17	120.08	278.163	C15H22N2O3	[M+H]+	L-Leucyl-L-phenylalanine	Amino acids and derivatives	56217-82-4	93196	141700	194880	218600	401540	287340	78956	134150	68656	234990	160270	104530	--	--
mws5037	203.14	86.1	202.132	C9H18N2O3	[M+H]+	L-Alanyl-L-leucine	Amino acids and derivatives	3303-34-2	49598	51287	63653	55068	80524	66434	77298	54589	58205	94148	53733	62141	--	--
mws5038	341.11	89.02	342.116	C12H22O11	[M-H]-	Isomaltulose*	Others	13718-94-0	390090	634420	606840	573690	600670	514810	408790	567660	461430	824000	651580	704040	C01742	--
mws5040	365.11	203.05	364.078	C12H21O11Na	[M+H]+	Turanose	Others	547-25-1	3505600	5219400	4840000	3751700	2941000	4165600	5908900	7509300	8307000	9682300	11021000	7524700	C19636	--
mws5041	189.12	86.1	188.116	C8H16N2O3	[M+H]+	L-Glycyl-L-isoleucine*	Amino acids and derivatives	19461-38-2	123930	127020	192080	202650	231740	227480	97163	117640	83793	105580	108650	119020	--	--
mws5042	223.11	120.09	222.1	C11H14N2O3	[M+H]+	L-Glycyl-L-phenylalanine	Amino acids and derivatives	721-66-4	72396	66084	145000	165770	190430	167800	64072	73975	55055	81655	71357	85998	--	--
mws5045	215.17	169.16	216.173	C12H24O3	[M-H]-	12-Hydroxydodecanoic acid	Lipids	505-95-3	1685.2	1290.2	2175.3	2778.3	2370.9	2277	2316.2	3624.4	2130.3	2186.3	1176.4	2303.6	C08317	--
NK10246260	162.06	116.05	161.048	C9H7NO2	[M+H]+	2,4-Dihydroxyquinoline	Alkaloids	86-95-3	180540	141380	185720	187940	128500	221840	133800	193020	175220	184610	163100	174330	C16716	--
NK10251888	203.15	70.07	202.143	C8H18N4O2	[M+H]+	NG,NG-Dimethyl-L-arginine	Amino acids and derivatives	30315-93-6	219400	215460	212240	281260	590250	303350	107820	141010	87039	59803	136780	184430	C03626	--
NK10253223	168.06	94.06	167.058	C8H9NO3	[M+H]+	2-Amino-3-methoxybenzoic acid	Phenolic acids	3177-80-8	114530	142190	175760	120050	119510	154080	39321	117420	51961	85985	58844	73083	C05831	ko00380
NK10264324	127.04	81.03	126.032	C6H6O3	[M+H]+	1,3,5-Benzenetriol	Phenolic acids	108-73-6	91849	51731	9	133540	107100	121140	256450	403320	76352	58025	232470	318250	C02183	--
pma0110	399	207.2	398.121	C18H22O10	[M+H]+	4-O-Sinapoylquinic acid	Phenolic acids	-	141750	63418	60878	96494	84292	85872	154260	91926	173160	207370	97896	70916	--	--
pma0134	121.04	93.06	120.042	C4H8O4	[M+H]+	D-(-)-Threose	Others	95-43-2	219900	205220	242630	269180	199780	287180	186890	127210	275140	194590	230980	177180	C06463	--
pma0149	341.08	207.07	340.079	C15H16O9	[M+H]+	Sinapoyl malate	Phenolic acids	92344-58-6	80435	89561	55367	61442	71051	87811	15741	11230	10614	14824	10568	11163	C02887	ko00940
pma0675	153.05	135.04	152.047	C8H8O3	[M+H]+	o-Anisic acid	Phenolic acids	579-75-9	306570	116250	126360	117160	75211	152190	159910	178620	225100	576380	232390	209020	--	--
pma0702	558.28	207.07	557.274	C29H39N3O8	[M+H]+	N1,N8-Bis(sinapoyl)spermidine	Alkaloids	-	789140	581930	637190	515120	600210	511300	153570	124850	134700	158030	199820	143700	C21170	--
pma0760	565	317	564.112	C25H24O15	[M+H]+	3'-O-Methyltricetin-7-O-(6''-malonyl)glucoside	Flavonoids	-	1441.5	3564.9	4115.9	3495.1	1553.6	3781.4	15687	13426	8716.5	14311	11577	11709	--	--
pma0791	521	273	520.122	C24H24O13	[M+H]+	Naringenin-7-O-(6''-malonyl)glucoside	Flavonoids	-	4224.7	5966.4	6136.6	5486	4482	4357.8	81712	89205	65484	75928	85291	106860	--	--
pma0948	138.09	121.1	137.084	C8H11NO	[M+H]+	Phenylethanolamine	Alkaloids	7568-93-6	3559400	3271500	3944300	4490400	3142700	4846900	2951000	2053900	4348300	2826900	3775300	3065600	C02735	--
pma1751	286.09	124	285.085	C12H15NO7	[M+H]+	N-(beta-D-Glucosyl)nicotinate	Others	-	12246	6406.9	8183.6	15645	22635	17001	104790	64527	138220	229050	148690	89078	--	--
pma2088	627.16	465	626.148	C27H30O17	[M+H]+	Quercetin-3,4'-O-di-glucoside	Flavonoids	29125-80-2	23727	19778	21140	11879	28729	17631	202360	179690	225000	245740	264510	191670	--	--
pma2172	268.13	121	267.126	C17H17NO2	[M+H]+	Cinnamoyltyramine	Alkaloids	20384-14-9	923050	319440	2238800	754160	1100800	2147600	59087	271330	213970	55659	142550	128700	--	--
pma2987	142.1	124.09	141.09	C6H11N3O	[M+H]+	Histidinol	Alkaloids	501-28-0	7895200	8320900	9875100	9978100	9279000	9293300	12607000	13987000	14295000	14705000	12852000	14794000	C00860	ko00340,ko01100,ko01110,ko01230
pma3101	256.2	124.1	256.082	C11H14NO6+	[M+H]+	Nicotinate D-ribonucleoside	Others	17720-18-2	824970	838580	945570	788070	721850	613100	2180100	1515400	1932700	2462700	1842800	1541500	C05841	ko00760,ko01100
pma3649	132.1	86.1	131.058	C5H9NO3	[M+H]+	5-Aminolevulinate	Alkaloids	106-60-5	840800	533650	730200	903190	2087100	1039300	1174100	261590	297270	155860	228940	355470	C00430	ko00260,ko00860,ko01100,ko01110,ko02010
pma6455	229.01	96.97	230.02	C5H11O8P	[M-H]-	Ribulose-5-phosphate	Others	4300-28-1	61086	53630	114460	125240	474560	136960	168570	118410	71912	75228	122560	103340	C00117	ko00030,ko00230,ko00440,ko00710,ko00750,ko01100,ko01110,ko01200,ko01230
pma6460	337.09	163.04	338.1	C16H18O8	[M-H]-	4-O-p-Coumaroylquinic acid	Phenolic acids	32451-86-8	9090	9467.8	13955	14057	11324	14212	9	9	9	3642.4	6193.8	1617.3	C10441	--
pmb0064	374.11	198.08	373.101	C15H19NO10	[M+H]+	DIMBOA glucoside	Alkaloids	18607-79-9	228710	271340	320190	225170	206780	278550	1142800	646800	1044600	1088100	1427400	913400	C04831	ko00402
pmb0069	122	105	121.053	C7H7NO	[M+H]+	Benzamide	Phenolic acids	55-21-0	211650	178620	207660	322310	390370	513900	515560	1107200	379970	567250	378850	626540	C09815	--
pmb0108	375.2	137.1	374.1	C19H18O8	[M+H]+	Feruloyl syringic acid	Phenolic acids	-	87573	80834	69161	67049	80184	86692	45334	52067	59273	47867	53255	48053	--	--
pmb0130	203.12	144	202.111	C12H14N2O	[M+H]+	Acetryptine	Alkaloids	3551-18-6	330090	87333	106320	137520	134530	144500	5986.4	14274	5075.2	8174.8	7393.7	9393.2	--	--
pmb0142	165.1	95.2	164.047	C9H8O3	[M+H]+	Caffeic aldehyde	Phenolic acids	141632-15-7	311980	368540	288540	285890	256690	225320	374060	285410	433810	230250	344500	340570	C10945	ko00940,ko01110
pmb0168	700.49	184.4	699.484	C38H70NO8P	[M+H]+	PC 16:1/14:1	Lipids	-	67759	97980	102950	89845	58160	77052	31975	28448	43960	33999	35593	42421	--	--
pmb0197	298.1	166.3	297.107	C11H15N5O5	[M+H]+	N7-Methylguanosine	Nucleotides and derivatives	20244-86-4	20464	19504	20397	64094	38525	36426	15018	15427	15531	24680	33321	31639	C20674	--
pmb0235	323.09	177.4	322.084	C19H14O5	[M+H]+	O-Feruloyl coumarin	Lignans and Coumarins	-	700520	974470	2330700	1726000	1883200	3044500	356290	584910	1027000	406820	1188500	1510000	--	--
pmb0296	357.3	265.4	356.293	C21H40O4	[M+H]+	1-Oleoyl-Sn-Glycerol	Lipids	129784-87-8	68304	39006	47161	59812	63575	67119	80863	194580	97948	151960	165150	111940	--	--
pmb0302	126.1	96	125.024	C2H8NO3P	[M+H]+	2-Aminoethylphosphonate	Lipids	2041-14-7	44936	21273	42090	30834	31354	39499	70688	75468	47530	93058	55284	57158	C03557	ko00440,ko01100,ko02010
pmb0323	251.14	163.04	250.132	C13H18N2O3	[M+H]+	N-Caffeoylputrescine	Alkaloids	29554-26-5	24878	30437	59363	57079	27025	37696	9	5065.1	10504	14171	10551	10658	C03002	--
pmb0325	322.21	177.05	321.205	C17H27N3O3	[M+H]+	Feruloylspermidine	Alkaloids	-	1941900	4452100	5517600	2978300	3834400	7580800	342790	925140	1566500	365390	1392800	2140800	--	--
pmb0374	136.06	118.9	135.054	C5H5N5	[M+H]+	2-Aminopurine	Nucleotides and derivatives	452-06-2	26418	43635	18390	29049	76241	62121	64056	203150	68151	232550	149500	137770	--	--
pmb0426	219.1	174.4	218.142	C13H18N2O	[M+H]+	N,N-Dimethyl-5-methoxytryptamine	Alkaloids	1019-45-0	47141	120640	77001	72562	92153	69716	9	9	9	9	9	1602.2	C08309	--
pmb0468	178	161	177.046	C6H11NO3S	[M+H]+	N-Formyl-L-Methionine	Amino acids and derivatives	4289-98-9	13906000	10657000	23792000	21917000	8567000	16979000	4600300	5765000	7781200	4886900	5174200	6104500	C03145	ko00270
pmb0475	671.18	509	670.174	C29H34O18	[M+H]+	Gallic acid-4-O-(6'''-feruloyl)sophoroside	Tannins	-	2190400	2046600	1575000	1624400	2911000	1715300	1925200	1554700	1724700	1957800	2329100	1825600	--	--
pmb0484	104.1	60.1	103.091	C5H13NO	[M+H]+	Choline	Alkaloids	62-49-7	10192000	14408000	13313000	14267000	21472000	14269000	15223000	17446000	11037000	13723000	12940000	15493000	C00114	ko00260,ko00564,ko01100,ko02010
pmb0489	397.2	147.04	396.19	C19H28N2O7	[M+H]+	N-Glucosyl-p-coumaroylputrescine	Alkaloids	-	36917	98209	112730	69856	71325	121290	21563	49370	9733.1	44395	32319	42229	--	--
pmb0490	235.14	147.04	234.137	C13H18N2O2	[M+H]+	p-Coumaroylputrescine	Alkaloids	34136-53-3	2936000	6019100	11529000	8744600	8406700	10905000	3990600	7612900	362610	2113500	2200400	3170000	C18326	ko00330,ko01100
pmb0492	584.28	325	583.268	C34H37N3O6	[M+H]+	N',N'',N'''-p-Coumaroyl-cinnamoyl-caffeoyl spermidine	Alkaloids	-	4867	8133.3	14376	19799	9593.9	18642	9	4074	1725.7	6081.9	4307.3	4589.9	--	--
pmb0494	295.17	207.07	294.158	C15H22N2O4	[M+H]+	Sinapoylputrescine	Alkaloids	70185-57-8	238450	124840	202660	107900	92186	138790	9	9	9	9	9	9	--	--
pmb0496	307.18	177.05	306.169	C15H22N4O3	[M+H]+	N-Feruloylagmatine	Alkaloids	-	2038500	2902500	5020100	2048400	1196400	4036000	584030	1405600	2041600	538740	714420	1705800	C18325	ko00330,ko01100
pmb0500	411.19	177.05	410.184	C23H26N2O5	[M+H]+	N-p-Coumaroyl-N'-feruloylputrescine	Alkaloids	380302-96-5	43026	45631	86010	77821	91873	129950	13839	23837	14205	18765	30089	35441	--	--
pmb0501	131.13	114.1	130.122	C5H14N4	[M+H]+	Agmatine	Alkaloids	306-60-5	55453	48874	72383	84319	72831	83583	44979	40965	41496	38357	49168	51451	C00179	ko00330,ko01100
pmb0508	277.17	147.04	276.159	C14H20N4O2	[M+H]+	p-Coumaroylagmatine	Alkaloids	7295-86-5	4479.2	12450	19344	86551	52843	77744	21613	28810	9233.4	108640	194770	260760	C04498	ko00330,ko01100
pmb0530	664.12	136.2	663.109	C21H27N7O14P2	[M+H]+	Nicotinic acid adenine dinucleotide	Nucleotides and derivatives	53-84-9	679780	565780	710280	531620	455230	451160	439850	309240	361860	219070	363930	365000	C00003	ko00190,ko00730,ko00760,ko01100
pmb0566	581.15	383.2	580.143	C26H28O15	[M+H]+	Luteolin-7-O-glucoside-5-O-arabinoside	Flavonoids	-	3282	5511.8	3810	9	9	9	56438	27807	73257	167120	60009	40165	--	--
pmb0578	655.17	207	654.158	C32H30O15	[M+H]+	Luteolin-7-O-(6''-sinapoyl)glucoside	Flavonoids	-	13948	16606	13494	15684	9292	10838	28908	20671	27174	30990	26514	20595	--	--
pmb0579	669.18	207	668.174	C33H32O15	[M+H]+	Chrysoeriol-7-O-(6''-sinapoyl)glucoside	Flavonoids	-	4636.2	6687.6	9	9043.1	9	7782.6	36172	49449	30947	43957	49757	37189	--	--
pmb0592	771.23	463.2	770.227	C34H42O20	[M+H]+	Chrysoeriol-7-O-rutinoside-5-O-glucoside	Flavonoids	-	1496200	1333200	2236900	3208100	1400400	2593600	692940	779930	802540	854130	808430	847340	--	--
pmb0608	549.12	301.4	548.117	C25H24O14	[M+H]+	Chrysoeriol-7-O-(6''-malonyl)glucoside	Flavonoids	-	7882.6	2159.6	4028.9	4892.3	2169.7	9	5655000	5824500	6001600	6176500	6620000	6791300	--	--
pmb0613	757.22	577.2	756.211	C33H40O20	[M+H]+	Apigenin-6,8-di-C-glucoside-4'-O-glucoside	Flavonoids	-	22383	28612	27474	24494	17711	24837	9633.6	14630	14241	19349	12395	11828	--	--
pmb0619	775.23	612.9	774.222	C33H42O21	[M+H]+	Eriodictyol-6,8-di-C-glucoside-4'-O-glucoside	Flavonoids	-	10551	4064.4	9209.9	8653	2777.7	4947.1	8891.6	13906	14461	11041	8898.8	13653	--	--
pmb0624	611.16	431.3	610.153	C27H30O16	[M+H]+	Isoorientin-7-O-glucoside	Flavonoids	-	128340	121710	212770	340290	134190	270620	648230	525890	697240	1140400	704000	751100	--	--
pmb0628	613.18	451.1	612.169	C27H32O16	[M+H]+	Eriodictyol-8-C-glucoside-4'-O-glucoside	Flavonoids	-	40279	38190	67586	121400	42806	108250	202050	214150	251630	315500	231560	233410	--	--
pmb0631	581.15	515.4	580.143	C26H28O15	[M+H]+	Orientin-6-C-arabinoside	Flavonoids	-	2234700	2139100	3164400	3379700	2658500	3437100	2698700	2345200	2707400	2771900	2640100	2649200	--	--
pmb0636	581.15	431.3	580.143	C26H28O15	[M+H]+	Orientin-7-O-arabinoside	Flavonoids	-	1198700	1041400	1500900	1607200	1248900	1782100	1664200	1531500	1766300	1734800	1761800	1795700	--	--
pmb0639	757.22	595.2	756.211	C33H40O20	[M+H]+	Apigenin-8-C-glucoside-7-O-Sophoroside	Flavonoids	-	59384	67258	63544	40339	48836	51113	34732	17290	26202	22506	45374	35220	--	--
pmb0660	757.2	147.1	756.19	C36H36O18	[M+H]+	Isoorientin-7-O-(6''-p-coumaroyl)glucoside	Flavonoids	-	5375300	2867800	5933700	7529800	4571500	8467600	1415400	962110	1720700	2743000	1640200	1213300	--	--
pmb0662	787.21	463.1	786.201	C37H38O19	[M+H]+	Isoorientin-7-O-(6''-feruloyl)glucoside	Flavonoids	-	91596	91571	174230	214840	106670	240620	476180	216220	618950	653020	570350	342500	--	--
pmb0666	801.22	639.1	800.216	C38H40O19	[M+H]+	Isovitexin-7-O-(6''-sinapoyl)glucoside	Flavonoids	-	250200	242680	340730	362450	253520	280140	979760	562910	1064300	894190	940130	683400	--	--
pmb0672	771.21	463.1	770.206	C37H38O18	[M+H]+	Isovitexin-7-O-(6''-feruloyl)glucoside	Flavonoids	-	3020200	2956100	5152200	7044100	3056200	5254200	1514200	1480900	1564200	1910700	1857400	1959900	--	--
pmb0676	801.22	207.1	800.216	C38H40O19	[M+H]+	Chrysoeriol-8-C-glucoside-7-O-(6''-feruloyl)glucoside	Flavonoids	-	181390	211400	221090	181080	185710	169400	367930	433130	417600	375700	439390	393710	--	--
pmb0677	831.23	207.1	830.227	C39H42O20	[M+H]+	Chrysoeriol-6-C-glucoside-4'-O-(6''-sinapoyl)glucoside	Flavonoids	-	14753	35380	44868	36487	23146	37462	224620	153120	250760	213670	222180	226760	--	--
pmb0678	771.21	177.1	770.206	C37H38O18	[M+H]+	Vitexin-7-O-(6''-feruloyl)glucoside	Flavonoids	-	18908000	21487000	17947000	15913000	14404000	17476000	8621000	8460100	8474100	8172100	9425000	8068300	--	--
pmb0680	741.2	147.3	740.195	C36H36O17	[M+H]+	Vitexin-7-O-(6''-p-coumaroyl)glucoside	Flavonoids	-	3612300	3981700	4160600	4696800	2987800	4634900	233580	335490	299490	287930	291440	403000	--	--
pmb0682	801.22	445.11	800.216	C38H40O19	[M+H]+	Apigenin-8-C-glucoside-7-O-(6''-sinapoyl)glucoside	Flavonoids	-	37601	45367	59851	50336	22635	61722	179120	93150	237350	160630	193330	134360	--	--
pmb0711	611.16	303.1	610.153	C27H30O16	[M+H]+	Quercetin-7-O-rutinoside	Flavonoids	147714-62-3	126900	134280	144050	163170	145710	149360	34739	32593	43259	44787	34347	38619	--	--
pmb0713	655.19	331.08	654.18	C29H34O17	[M+H]+	Tricin-7-O-(2''-O-glucosyl)glucoside	Flavonoids	-	253070	369200	310010	393270	322100	322190	407700	486050	531560	620960	552340	494460	--	--
pmb0716	655.19	331.08	654.18	C29H34O17	[M+H]+	Tricin-4'-O-glucoside-7-O-glucoside	Flavonoids	-	109330	99763	59190	93165	111070	56414	157910	163260	146470	195500	179510	173190	--	--
pmb0721	831.23	177.1	830.227	C39H42O20	[M+H]+	Tricin-7-O-(2''-feruloyl)glucoside-5-O-glucoside	Flavonoids	-	18343	15583	10887	9945.3	7552.9	10194	20930	29309	15785	32068	25412	25889	--	--
pmb0725	669.18	331.08	668.174	C33H32O15	[M+H]+	Tricin-7-O-(2''-feruloyl)glucoside	Flavonoids	-	72224	90772	50917	79342	62250	69773	99572	126370	77987	142880	118090	118400	--	--
pmb0736	493.13	331.08	492.127	C23H24O12	[M+H]+	Tricin-7-O-Glucoside	Flavonoids	32769-01-0	42608	55224	38690	41859	32689	46949	29230	36570	43694	48818	39071	29275	--	--
pmb0738	699.19	331.08	698.185	C34H34O16	[M+H]+	Tricin-7-O-(2''-Sinapoyl)glucoside	Flavonoids	-	1520600	1914500	1461400	1800600	1276900	1658000	1139000	1287700	1150400	1359100	1209300	1290300	--	--
pmb0739	659.2	331.08	658.19	C32H34O15	[M+H]+	Tricin-4'-O-(syringyl alcohol)ether-7-O-glucoside	Flavonoids	-	2533600	2998300	2291500	2249900	2590200	2182600	59125	46721	57450	71027	85937	73641	--	--
pmb0744	435.11	331.08	434.1	C24H18O8	[M+H]+	Tricin-4'-O-Benzoic Acid	Flavonoids	-	527670	472880	309450	363030	564780	329740	173400	159100	114590	166530	174690	173550	--	--
pmb0745	497.14	331.08	496.137	C26H24O10	[M+H]+	Tricin-4'-O-syringyl alcohol	Flavonoids	-	774890	741220	499720	579390	834810	430560	161910	214730	146290	155290	178560	187790	--	--
pmb0751	321.1	147.3	320.09	C16H16O7	[M+H]+	Trans-5-O-(p-Coumaroyl)shikimate	Phenolic acids	-	9	9	16414	15088	9	22073	82320	80876	36088	235850	185400	149180	C02947	ko00940,ko00941,ko00945,ko01100,ko01110
pmb0752	369.12	177.1	368.111	C17H20O9	[M+H]+	3-O-Feruloylquinic acid	Phenolic acids	1899-29-2	6145200	4644200	6592500	5903300	5035100	5051000	4985800	3600200	4501700	5498900	3045400	2581200	C02572	--
pmb0758	491.15	329	490.148	C24H26O11	[M+H]+	Anisic acid-O-feruloyl glucoside	Phenolic acids	-	39199	39964	53913	46614	56494	33617	58322	82839	72226	65330	52380	64960	--	--
pmb0764	144.05	113.2	143.04	C6H9NOS	[M+H]+	4-Methyl-5-thiazoleethanol	Others	137-00-8	23636	12829	9268.7	30115	44996	39868	33897	39734	10509	11878	38585	54616	C04294	ko00730,ko01100
pmb0769	485.1	323.1	484.185	C25H28N2O8	[M+H]+	N-(p-Coumaroyl)serotonin Glucoside	Alkaloids	76423-56-8	9	9	9	9	9	9	98981	91296	97495	95438	133560	111640	--	--
pmb0770	353.15	177.1	352.142	C20H20N2O4	[M+H]+	N-Feruloylserotonin	Alkaloids	68573-23-9	3078300	2229000	5131200	4128000	5443200	9688500	385180	868990	401140	595000	902330	2045300	--	--
pmb0772	307.14	131.4	306.137	C19H18N2O2	[M+H]+	N-Cinnamoylserotonin	Alkaloids	-	33818	34140	140180	45186	42663	90722	8174.6	9648.5	11145	6415.2	11108	9868.3	--	--
pmb0774	177.1	160.3	176.095	C10H12N2O	[M+H]+	N-Hydroxytryptamine*	Alkaloids	-	7463200	6235900	13307000	12081000	4673600	9319100	2426400	3185700	3755500	2496100	2816400	3299300	C17203	ko00380,ko01100
pmb0776	337.15	177.4	336.147	C20H20N2O3	[M+H]+	N-Feruloyltryptamine	Alkaloids	53905-13-8	19341	12711	39859	76162	74816	150980	1272.5	4788.8	1743	2038	6321.4	8597.7	--	--
pmb0782	86.1	69.2	85.089	C5H11N	[M+H]+	Piperidine	Alkaloids	110-89-4	14669000	9443400	12290000	12474000	21191000	14310000	17114000	6005800	5304500	3270500	5095800	6765100	C01746	ko00960
pmb0786	180.09	163.06	179.079	C6H13NO5	[M+H]+	D-Glucosamine	Others	3416-24-8	44916	28483	39591	28009	19541	36444	43086	22678	28572	24870	32719	37164	C00329	ko00520,ko01100
pmb0789	332.13	152.07	331.127	C14H21NO8	[M+H]+	Pyridoxine-5'-O-glucoside	Others	-	679680	414190	605970	444840	517830	589490	274790	282590	218740	308460	186930	261990	C03996	--
pmb0801	346.11	184.1	345.106	C14H19NO9	[M+H]+	4-Pyridoxic acid-O-glucoside	Others	-	3170200	3904300	3109200	3163800	3257800	3272900	1150800	1155700	1256500	1255900	1196400	1197200	--	--
pmb0808	353.1	179	352.079	C16H16O9	[M+H]+	Esculetin-6-O-quinic acid	Lignans and Coumarins	-	66830	82886	68222	64569	70026	54414	96099	121310	96357	117170	89029	109580	--	--
pmb0812	127.1	81.2	126.043	C5H6N2O2	[M+H]+	Imidazole-4-acetate	Alkaloids	645-65-8	724980	759210	793560	683660	832540	709230	251880	293610	261450	227310	200850	197210	C02835	ko00340,ko01100
pmb0819	157	130	156.069	C10H8N2	[M+H]+	3-Indoleacetonitrile	Alkaloids	771-51-7	311820	303270	259750	375810	585550	368080	292420	229740	139700	192170	308040	291600	C02938	ko00380,ko01100
pmb0854	518.32	184.07	517.317	C26H48NO7P	[M+H]+	LysoPC 18:3	Lipids	-	2433700	3786800	4381700	3124100	5638600	5810000	2027500	3538400	2166500	3119300	2658100	2979600	--	--
pmb0855	496.34	184.07	495.332	C24H50NO7P	[M+H]+	LysoPC 16:0	Lipids	17364-16-8	10581000	10126000	11382000	15363000	19711000	18398000	10454000	13714000	9697200	10604000	10907000	12469000	--	--
pmb0856	480.31	339.29	479.301	C23H46NO7P	[M+H]+	LysoPE 18:1(2n isomer)	Lipids	-	965980	387020	1527200	6629100	5373400	4873800	412460	1057400	373640	1404000	2684700	2988000	--	--
pmb0862	440.28	184.07	439.27	C20H42NO7P	[M+H]+	LysoPC 12:0	Lipids	20559-18-6	2602	2832.3	4315.3	9684.2	10821	9215.9	3036.4	4051.5	2443.8	2447.5	2237.3	3906.8	--	--
pmb0863	492.31	184.07	491.301	C24H46NO7P	[M+H]+	LysoPC 16:2	Lipids	-	10753	14442	22339	57816	80960	58667	15577	29561	15233	15706	18292	26625	--	--
pmb0864	426.26	285.24	425.254	C19H40NO7P	[M+H]+	LysoPE 14:0	Lipids	-	61251	58196	67005	138060	122420	132860	47505	64329	47141	46000	54486	64259	--	--
pmb0865	518.32	184.07	517.317	C26H48NO7P	[M+H]+	LysoPC 18:3(2n isomer)	Lipids	-	2521000	3912600	4505500	3915600	6674200	6021100	2434400	4027500	2199600	3121000	2663200	3656100	--	--
pmb0874	478.29	337.27	477.286	C23H44NO7P	[M+H]+	LysoPE 18:2(2n isomer)	Lipids	-	5345500	5450900	9549000	18848000	21059000	17825000	5719100	11410000	6230000	10942000	11861000	14045000	--	--
pmb0876	454.29	313.27	453.286	C21H44NO7P	[M+H]+	LysoPE 16:0	Lipids	53862-35-4	3089700	3055900	3093300	4268600	4258500	5216000	2718300	3505500	2857400	2911800	3211000	2934500	--	--
pmb0880	482.32	341.31	481.317	C23H48NO7P	[M+H]+	LysoPE 18:0(2n isomer)	Lipids	-	12372	3699.7	20822	45252	43410	30602	2488.5	4443.7	2384.5	8643.2	13206	11960	--	--
pmb0881	478.29	337.27	477.286	C23H44NO7P	[M+H]+	LysoPE 18:2	Lipids	-	2139800	1446700	3869600	6046400	6678800	4838400	1166400	2275200	992260	1911200	2576900	2683400	--	--
pmb0883	482.32	341.31	481.317	C23H48NO7P	[M+H]+	LysoPE 18:0	Lipids	69747-55-3	185750	54435	186050	330540	136530	256700	18242	35582	23381	51869	80678	37964	--	--
pmb0885	291	190.9	290.188	C18H26O3	[M+H]+	4-Oxo-9Z,11Z,13E,15E-Octadecatetraenoic Acid	Lipids	-	143280	183780	132240	130480	113660	139810	74122	91108	116870	119450	128520	129890	--	--
pmb0889	279.23	95.1	278.225	C18H30O2	[M+H]+	Punicic acid (9Z,11E,13Z-octadecatrienoic acid)	Lipids	544-72-9	892190	744920	1569500	4202400	2925800	2792400	424200	542610	451190	844670	1432100	1529600	C08364	--
pmb0952	265.1	122.1	265.112	C12H17N4OS+	[M+H]+	Thiamine (Vitamin B1)	Others	70-16-6	26437	18115	46083	62415	106740	37070	48717	31093	19611	29711	39120	56258	C00378	ko00730,ko01100,ko02010,ko04122
pmb0962	235.1	118.3	234.158	C10H22N2O4	[M+H]+	L-Lysine-Butanoic Acid	Amino acids and derivatives	80407-71-2	178910	62040	117380	135920	870480	193680	175790	29322	19086	12060	24655	33018	--	--
pmb0981	348.07	136	347.063	C10H14N5O7P	[M+H]+	Adenosine 5'-monophosphate	Nucleotides and derivatives	61-19-8	3490000	5933800	5290700	6483400	10446000	8408600	5783200	7991800	3398700	7600400	6207100	6662100	C00020	ko00230,ko00908,ko01100,ko01110
pmb0998	364.07	152.1	363.058	C10H14N5O8P	[M+H]+	Guanosine 5'-monophosphate	Nucleotides and derivatives	85-32-5	98965	177230	145930	171490	364470	240760	273010	495170	163640	394750	267860	277360	C00144	ko00230,ko01100
pmb1096	118.07	91	117.058	C8H7N	[M+H]+	Indole	Alkaloids	120-72-9	50035	79285	89190	100780	104600	106000	42844	61573	16845	32312	32114	48766	C00463	ko00380,ko00400,ko00402,ko01100,ko01110
pmb1312	689.21	331.08	688.2	C33H36O16	[M+H]+	Tricin-4'-O-(guaiacylglycerol)ether-7-O-glucoside	Flavonoids	-	13878000	18712000	14841000	11782000	18756000	16074000	7559600	7938100	7683000	8451400	9444000	8316600	--	--
pmb1466	511.12	331.08	510.116	C26H22O11	[M+H]+	Tricin-4'-O-syringic acid	Flavonoids	-	31039	51119	23947	21487	22360	19331	4443.9	6466.4	5021.8	6934.4	3744.4	4409.6	--	--
pmb1562	351.25	146.9	350.246	C21H34O4	[M+H]+	1-Stearidonoyl-Glycerol	Lipids	-	8988.9	15557	12373	6957.9	13768	13368	4604.6	7684.3	6936.4	12192	6339.7	5435.7	--	--
pmb1587	207.14	165.2	206.131	C13H18O2	[M+H]+	4-Hydroxy-3,5-diisopropylbenzaldehyde	Phenolic acids	10537-86-7	41617	56342	37933	27583	33878	33082	41465	29294	47448	28143	36807	44196	--	--
pmb1650	279.2	149.4	278.225	C18H30O2	[M+H]+	Octadeca-11E,13E,15Z-trienoic acid	Lipids	25575-00-2	12646000	14182000	13997000	12589000	15158000	12798000	19608000	18795000	23929000	10805000	14548000	23684000	--	--
pmb1754	184	125	184.073	C5H15NO4P+	[M]+	O-Phosphocholine	Alkaloids	107-73-3	730710	960150	1259300	1054200	1410400	713500	2039400	1682500	1117400	1143500	1013600	1186300	C00588	ko00564,ko01100
pmb1912	474.17	327	473.166	C20H23N7O7	[M+H]+	10-Formyltetrahydrofuran	Alkaloids	2800-34-2	6927300	7249100	6562700	6455200	7043500	6889200	569970	440540	637410	537720	534440	422740	C00234	ko00670,ko00970,ko01100,ko01200
pmb2221	318.3	60.1	317.293	C18H39NO3	[M+H]+	4-Hydroxysphinganine	Lipids	554-62-1	5284600	4030700	4374000	7368900	8802600	8486500	6414800	4658600	6839000	4366600	7069300	7599200	C12144	ko00600,ko01100
pmb2228	538.39	184.07	537.379	C27H56NO7P	[M+H]+	LysoPC 19:0	Lipids	108273-88-7	2726.8	3231.9	4063	24266	10287	5723.3	3165.7	1606.3	2300.7	3870.2	4370.6	6184.3	--	--
pmb2260	480.31	184.07	479.301	C23H46NO7P	[M+H]+	LysoPC 15:1	Lipids	-	36130	32565	28429	58606	105730	82044	22921	35973	17572	24529	24684	23910	--	--
pmb2319	482.32	184.07	481.317	C23H48NO7P	[M+H]+	LysoPC 15:0	Lipids	108273-89-8	454200	453920	460990	509300	670590	817130	452200	569570	572440	575900	592950	545720	--	--
pmb2406	510.36	184.07	509.348	C25H52NO7P	[M+H]+	LysoPC 17:0	Lipids	50930-23-9	41637	51765	50658	45817	76078	72803	30382	43984	37917	38601	36320	41650	--	--
pmb2497	197	153	198.053	C9H10O5	[M-H]-	4-Hydroxy-3-methoxymandelate	Phenolic acids	55-10-7	91013	74366	95296	81099	101930	85972	111030	122330	118200	176340	157410	159620	C05584	ko00350,ko01100
pmb2507	213.1	97	214.024	C5H11O7P	[M-H]-	2-Deoxyribose-1-phosphate	Nucleotides and derivatives	17210-42-3	24175	31257	55857	46743	70165	74490	97438	97174	59933	87284	119060	69514	C00672	ko00030,ko00240,ko01100
pmb2554	529.16	193.1	530.164	C23H30O14	[M-H]-	5-O-Feruloyl quinic acid glucoside	Phenolic acids	-	350450	290070	320420	347820	239890	310570	253890	215400	321760	244290	262260	165860	--	--
pmb2561	190.1	84	191.062	C7H13NO3S	[M-H]-	N-Acetyl-L-methionine	Amino acids and derivatives	65-82-7	10886	7806.6	8391.6	12800	15337	8359.3	16529	10312	18573	5536.8	13262	12887	C02712	--
pmb2586	593.13	285.6	594.137	C30H26O13	[M-H]-	Gallocatechin-(4α→8)-catechin	Flavonoids	-	3183.2	2655.5	2667.2	5259.5	9	3175.5	2615.2	9	9	5802.5	9	2065	--	--
pmb2591	245.09	203.2	246.1	C13H14N2O3	[M-H]-	N-Acetyl-L-Tryptophan	Amino acids and derivatives	1218-34-4	192280	232900	313550	247440	198690	333080	68120	49573	45098	57420	86752	60494	--	--
pmb2620	207.07	133.1	208.074	C11H12O4	[M-H]-	3,4-Dimethoxycinnamic acid	Phenolic acids	14737-89-4	122340	97195	106140	90102	68549	83355	60017	58993	42659	77746	64529	61447	--	--
pmb2640	199.17	199.17	200.178	C12H24O2	[M-H]-	Dodecanoic acid (Lauric acid)	Lipids	143-07-7	1299900	1231500	861640	1146300	825060	791380	399680	399550	443160	265920	455550	689010	C02679	ko00061,ko01100,ko01110
pmb2643	225.19	207	226.193	C14H26O2	[M-H]-	Myristoleic acid	Lipids	544-64-9	2977.7	2848.5	2852.4	1656.9	2803.9	2090.6	3025.3	2811.3	4077.9	3567.2	2236.7	3161.9	C08322	--
pmb2654	460.1	117.9	461.153	C19H27NO12	[M-H]-	Anthranilate-1-O-Sophoroside	Phenolic acids	-	107560	93470	179540	92878	86401	90851	123860	73692	101090	606690	63814	62689	--	--
pmb2657	289.1	97.1	290.123	C10H18N4O6	[M-H]-	Argininosuccinic acid	Organic acids	2387-71-5	13987	22125	11216	24298	19172	30920	20452	53002	15740	23893	18596	20572	C03406	ko00220,ko00250,ko01100,ko01110,ko01230
pmb2786	293.21	235.17	294.219	C18H30O3	[M-H]-	9-Hydroxy-10,12,15-octadecatrienoic acid*	Lipids	89886-42-0	8222	8977.3	12108	8952.6	15440	10442	6755.7	13488	6426.6	17296	7581.7	7447.8	C16326	ko00592
pmb2787	293.21	275.1	294.219	C18H30O3	[M-H]-	9-Oxo-10E,12Z-octadecadienoic acid	Lipids	54232-59-6	10262	8610.4	14543	26101	24934	20012	7807	11127	7268.3	17299	13445	17096	C14766	ko00591
pmb2791	309.21	209.1	310.1	C18H30O4	[M-H]-	9-Hydroperoxy-10E,12,15Z-octadecatrienoic acid	Lipids	111004-08-1	26451	25992	25208	250110	37147	35918	44064	27408	24319	69852	36382	26497	C16321	ko00592,ko01110
pmb2792	293.21	193.1	294.219	C18H30O3	[M-H]-	13-Hydroxy-6,9,11-octadecatrienoic acid	Lipids	74784-20-6	41417	39397	36254	42844	34202	39063	36822	32780	45440	39742	45904	34483	--	--
pmb2795	177	145	178.063	C10H10O3	[M-H]-	4-Methoxycinnamic acid*	Phenolic acids	830-09-1	40637	42009	21575	42826	31986	32126	31023	22907	27425	22450	33233	43577	--	--
pmb2799	295.23	195.2	296.235	C18H32O3	[M-H]-	12,13-Epoxy-9-Octadecenoic Acid	Lipids	6799-85-5	32249	33486	59451	159560	102820	91404	20625	27675	21948	42701	50215	52128	C14826	ko00591,ko01100
pmb2804	311.1	171.3	312.23	C18H32O4	[M-H]-	13S-Hydroperoxy-9Z,11E-octadecadienoic acid	Lipids	33964-75-9	72050	72335	113180	260190	169290	175640	44548	53740	53861	78884	93355	106240	C04717	ko00591,ko01100
pmb2826	147.03	87.1	148.037	C5H8O5	[M-H]-	L-Citramalic acid	Organic acids	6236-09-5	16353	10321	11003	12422	15900	6425.1	20699	19260	7784.6	40285	25379	32626	C02614	ko00660,ko01100
pmb2871	315.07	153	316.079	C13H16O9	[M-H]-	1-O-Gentisoyl-D-glucoside*	Phenolic acids	23445-11-6	12488000	10289000	11307000	10997000	11527000	13769000	12289000	12223000	15418000	11665000	12821000	13324000	--	--
pmb2873	214.1	134	215.095	C13H13NO2	[M-H]-	3-(2-Naphthyl)-L-alanine	Amino acids and derivatives	58438-03-2	142970	245980	130100	141620	120070	131730	68828	83141	191900	107730	84979	103810	--	--
pmb2922	565.05	323.1	566.055	C15H24N2O17P2	[M-H]-	Uridine 5'-diphospho-D-glucose	Nucleotides and derivatives	133-89-1	737060	745510	1494000	979430	986430	1039100	745940	1041600	694130	600160	867550	779950	C00029	ko00040,ko00052,ko00053,ko00240,ko00500,ko00520,ko00561,ko00908,ko01100,ko01110
pmb2936	591.17	367.2	592.179	C28H32O14	[M-H]-	Disinapoyl glucoside	Phenolic acids	-	49653	42775	40495	33358	28875	40527	58110	58156	62815	48340	44382	55904	--	--
pmb2991	739.21	269.2	740.216	C33H40O19	[M-H]-	Apigenin-7-O-glucoside-4'-O-rutinoside	Flavonoids	-	112620	127410	116720	146840	98577	178740	14789	14876	13513	15965	17682	17037	--	--
pmb2997	799.19	461.1	800.201	C34H40O22	[M-H]-	Chrysoeriol-7-O-Sophoroside-5-O-glucuronide	Flavonoids	-	19759	12678	19092	23439	19363	20173	97772	60170	110050	78032	67909	64153	--	--
pmb3006	431.1	269.1	432.106	C21H20O10	[M-H]-	Apigenin-7-O-glucoside(Cosmosiin)	Flavonoids	578-74-5	70487	80904	56281	49484	51822	40964	304990	236180	250780	249880	312730	262920	C04608	ko00944
pmb3031	403.1	313.1	404.111	C20H20O9	[M-H]-	Tricin-4'-O-glycerol	Flavonoids	-	374510	343220	307470	290100	474690	290640	203790	206720	123220	152030	158150	216980	--	--
pmb3032	561.12	329.1	562.132	C26H26O14	[M-H]-	Tricin-7-O-(2''-Malonyl)rhamnoside	Flavonoids	-	347510	256930	200750	200800	348990	155260	158880	215210	94709	95167	95009	134550	--	--
pmb3039	703.13	329.2	704.138	C35H28O16	[M-H]-	Tricin-4'-O-oxalic acid-7-O-(p-coumaroyl)shikimic acid	Flavonoids	-	264670	242460	176590	176770	259200	130950	106590	118210	66875	105520	80492	90681	--	--
pmb3041	521.09	329.2	522.101	C23H22O14	[M-H]-	Tricin-7-O-saccharic acid	Flavonoids	-	442630	356600	438550	472550	382500	305040	61790	38686	39815	50599	41148	39100	--	--
pmb3042	491.12	329.1	492.127	C23H24O12	[M-H]-	Tricin-5-O-Glucoside	Flavonoids	32769-00-9	94734	51982	61795	78014	98826	68970	839400	1169000	910190	820050	1015000	935880	--	--
pmb3045	505.1	329.1	506.106	C23H22O13	[M-H]-	Tricin-7-O-Glucuronide	Flavonoids	-	40330	64145	51223	35047	33180	46283	9	28092	9	6706.7	3906	8978.9	--	--
pmb3053	523.12	329.2	524.132	C27H24O11	[M-H]-	Tricin-4'-O-eudesmic acid	Flavonoids	-	614770	531150	363240	393170	638760	361800	186230	210270	121090	175640	159160	206340	--	--
pmb3056	355.1	121.1	356.111	C16H20O9	[M-H]-	Homovanilloylquinic acid	Phenolic acids	-	23153	20959	36251	37910	30006	47123	9	9	9	9	9	9	--	--
pmb3068	337.09	173.1	338.1	C16H18O8	[M-H]-	1-O-p-Coumaroylquinic acid	Phenolic acids	-	571190	317900	432880	486670	405860	409490	113420	100850	103100	277840	130090	76241	--	--
pmb3074	337.09	191.05	338.1	C16H18O8	[M-H]-	5-O-p-Coumaroylquinic acid	Phenolic acids	1899-30-5	405260	424840	426720	400530	415460	352250	71821	83850	117070	134480	100520	74954	C12208	ko00940,ko00941,ko00945,ko01110
pmb3079	300.05	96.9	301.056	C8H16NO9P	[M-H]-	N-Acetyl-D-glucosamine-1-phosphate	Others	6866-69-9	67932	36598	36826	43714	36956	46486	29648	40317	36556	16518	27153	36104	C04256	--
pmb3099	153.03	125	154.039	C4H11O4P	[M-H]-	Diethyl phosphate	Organic acids	598-02-7	7478.5	5482.2	6304.4	10434	7864.6	8595.1	5559.8	6480.6	6642.2	6362	8234	5537.6	C06608	--
pmb3101	175.06	115	176.068	C7H12O5	[M-H]-	2-Isopropylmalic Acid	Organic acids	49601-06-1	15745	26844	25401	119070	72805	96344	14656	112600	23052	42926	53519	77482	C02504	ko00290,ko00620,ko01100,ko01110,ko01210,ko01230
pmb3107	359.1	182.1	360.106	C15H20O10	[M-H]-	Glucosyringic Acid	Phenolic acids	-	716140	565450	647160	628870	418260	489330	329120	303960	354920	268240	415830	325340	--	--
pmb3142	299.1	137.1	300.085	C13H16O8	[M-H]-	Salicylic acid-2-O-glucoside	Phenolic acids	10366-91-3	404990	594460	509140	430090	284900	388390	155980	174520	139650	167890	207530	220960	--	--
pmc0274	167.1	121.1	166.031	C6H6N4S	[M+H]+	6-Methylmercaptopurine	Nucleotides and derivatives	50-66-8	45495000	35771000	34948000	47293000	62816000	51199000	27164000	10960000	15545000	7858200	11644000	12939000	C16614	--
pmc0281	400.15	136.11	399.139	C15H21N5O8	[M+H]+	Ribosyladenosine	Nucleotides and derivatives	-	704260	787210	860590	748480	547580	953560	363780	539370	748300	435010	439500	466580	--	--
pmc0960	544.34	184.07	543.332	C28H50NO7P	[M+H]+	LysoPC 20:4	Lipids	-	32055	41264	76489	484770	133340	272170	28470	80233	33833	70988	54168	60870	--	--
pmc1990	299.1	223.1	300.1	C17H16O5	[M-H]-	4'-Hydroxy-5,7-dimethoxyflavanone	Flavonoids	-	790290	738280	711690	875440	773930	769270	835370	902860	1093400	992490	857980	1234300	--	--
pmd0130	468.31	184.07	467.301	C22H46NO7P	[M+H]+	LysoPC 14:0	Lipids	20559-16-4	157420	134540	160080	280200	401870	339990	124720	161450	92190	116090	122260	148300	--	--
pmd0132	496.34	184.07	495.332	C24H50NO7P	[M+H]+	LysoPC 16:0(2n isomer)	Lipids	-	1205800	1063800	1379800	2550800	2833500	2449500	775340	1457300	629740	1030800	1170100	1662800	--	--
pmd0136	524.37	184.07	523.364	C26H54NO7P	[M+H]+	LysoPC 18:0(2n isomer)	Lipids	-	56782	53801	61083	136440	86984	94513	27269	47580	29089	38938	42072	46625	--	--
pmd0142	552.4	184.07	551.395	C28H58NO7P	[M+H]+	LysoPC 20:0(2n isomer)	Lipids	-	6007.2	12645	8850.5	9560.9	8046.9	13846	1942.9	3819	2722.3	3079	4479.4	3046.2	--	--
pmd0143	552.4	184.07	551.395	C28H58NO7P	[M+H]+	LysoPC 20:0	Lipids	108341-80-6	37689	94595	66878	69743	66864	135490	10068	19081	13198	19236	24977	22348	--	--
pmd0146	548.37	184.07	547.364	C28H54NO7P	[M+H]+	LysoPC 20:2(2n isomer)	Lipids	-	12623	7708.4	14373	42949	55953	29378	12782	21103	11680	15108	18092	29143	--	--
pmd0147	548.37	184.07	547.364	C28H54NO7P	[M+H]+	LysoPC 20:2	Lipids	-	14959	11675	24232	36408	38489	30905	15797	21674	8864.8	15850	17113	22406	--	--
pmd0160	454.29	313.27	453.286	C21H44NO7P	[M+H]+	LysoPE 16:0(2n isomer)	Lipids	-	515900	525570	585280	859580	775980	897530	248940	446890	226230	313080	342950	362400	--	--
pme0006	116.07	70.1	115.063	C5H9NO2	[M+H]+	L-Proline	Amino acids and derivatives	147-85-3	38246000	21549000	31544000	35769000	45308000	38496000	36358000	20803000	18914000	11984000	13019000	16834000	C00148	ko00330,ko00332,ko00970,ko01100,ko01110,ko01230,ko02010
pme0008	176.1	113	175.096	C6H13N3O3	[M+H]+	L-Citrulline	Amino acids and derivatives	372-75-8	120600	107780	135430	174130	253600	116070	73591	110190	57570	43903	55759	80993	C00327	ko00220,ko01100,ko01110,ko01230
pme0010	106	60	105.043	C3H7NO3	[M+H]+	L-Serine	Amino acids and derivatives	56-45-1	1310300	696530	957260	1111800	2038700	1728700	908260	510480	840960	305590	575780	758520	C00065	ko00260,ko00261,ko00270,ko00460,ko00600,ko00630,ko00920,ko00970,ko01100,ko01110,ko01200,ko01230,ko02010
pme0014	148.06	84	147.053	C5H9NO4	[M+H]+	L-Glutamic acid	Amino acids and derivatives	56-86-0	32052000	24985000	26295000	21538000	21339000	25236000	27660000	20422000	27052000	19305000	25047000	21745000	C00025	ko00220,ko00250,ko00330,ko00332,ko00340,ko00430,ko00480,ko00630,ko00650,ko00660,ko00860,ko00910,ko00970,ko01100,ko01110,ko01200,ko01210,ko01230,ko02010
pme0021	166.09	120.08	165.07	C9H11NO2	[M+H]+	L-Phenylalanine	Amino acids and derivatives	63-91-2	46959000	36556000	36159000	46961000	62600000	50611000	26444000	11534000	15591000	8033500	11202000	12603000	C00079	ko00360,ko00400,ko00460,ko00940,ko00960,ko00966,ko00970,ko00998,ko01100,ko01110,ko01210,ko01230,ko02010
pme0026	147.11	84	146.106	C6H14N2O2	[M+H]+	L-Lysine	Amino acids and derivatives	56-87-1	13978000	9691000	12483000	23118000	40642000	17348000	14367000	4718800	4453800	2211000	5136400	6165200	C00047	ko00300,ko00310,ko00780,ko00960,ko00970,ko01100,ko01110,ko01210,ko01230,ko02010
pme0033	137.05	119	136.039	C5H4N4O	[M+H]+	Hypoxanthine	Nucleotides and derivatives	68-94-0	19079	11281	9	59174	9	70269	9545.5	29988	6769.4	28440	22870	19745	C00262	ko00230,ko01100
pme0040	136.06	119	135.054	C5H5N5	[M+H]+	Adenine	Nucleotides and derivatives	73-24-5	1489400	1053500	974490	2593800	2026000	2654600	2073600	2249100	761140	826690	1957100	2538500	C00147	ko00230,ko00908,ko01100
pme0075	188.06	128	189.064	C7H11NO5	[M-H]-	N-Acetyl-L-glutamic acid	Amino acids and derivatives	1188-37-0	268980	218690	229880	188440	226320	172780	257460	312190	320430	90839	154440	171120	C00624	ko00220,ko01100,ko01110,ko01210,ko01230
pme0085	359.08	196.7	360.084	C18H16O8	[M-H]-	Rosmarinic acid	Phenolic acids	537-15-5	114510	87777	86013	72418	95176	95875	57887	55457	44709	53148	59293	60346	C01850	ko00350,ko01100
pme0088	285.04	151	286.048	C15H10O6	[M-H]-	Luteolin (5,7,3',4'-Tetrahydroxyflavone)	Flavonoids	491-70-3	2773.2	9	9	2074.8	2213.1	2161.7	2232.5	3568.8	2757.9	3064.5	4690.2	3646.7	C01514	ko00941,ko00944,ko01100,ko01110
pme0120	118.09	101	117.079	C5H11NO2	[M+H]+	5-Aminovaleric acid	Amino acids and derivatives	660-88-8	51341	54755	67940	80873	79280	78627	266910	156780	66395	113230	146360	168090	C00431	ko00310,ko00330,ko01100
pme0122	189.12	126	188.116	C8H16N2O3	[M+H]+	N6-Acetyl-L-lysine	Amino acids and derivatives	692-04-6	264870	217600	334890	637570	651540	464150	714470	345220	107000	178110	225630	205980	C02727	ko00310,ko01100
pme0128	159.08	88	160.085	C6H12N2O3	[M-H]-	L-Alanyl-L-Alanine	Amino acids and derivatives	1948-31-8	50474	29442	26449	30296	39098	34060	19442	17974	32213	25173	25646	30010	--	--
pme0137	187.07	125	188.08	C7H12N2O4	[M-H]-	N-Acetyl-L-Glutamine	Amino acids and derivatives	2490-97-3	61400	39652	64489	80806	87130	63340	57978	62012	57450	32316	69898	58621	--	--
pme0143	188.1	128	189.079	C11H11NO2	[M-H]-	Methyl indole-3-acetate	Alkaloids	1912-33-0	3173.3	3324.5	3844.6	2306.5	3116.6	1733.1	2928.2	3315.7	3152.5	2978.2	1962.9	2361.4	C20635	--
pme0170	217.13	158	216.122	C8H16N4O3	[M+H]+	N-Acetyl-L-Arginine	Amino acids and derivatives	155-84-0	175390	199460	129610	223260	143740	209560	85692	129440	119630	102310	187920	195400	--	--
pme0181	170.09	124	169.085	C7H11N3O2	[M+H]+	3-Methyl-L-Histidine	Amino acids and derivatives	368-16-1	40824	37767	37963	40888	39184	36873	59642	71602	75673	56956	73764	63032	C01152	ko00340,ko01100
pme0183	152.06	135	151.049	C5H5N5O	[M+H]+	Isoguanine	Nucleotides and derivatives	3373-53-3	168350	77325	69894	446710	339110	322160	188750	189920	85619	168360	229820	234270	--	--
pme0193	147.08	84	146.069	C5H10N2O3	[M+H]+	L-Glutamine	Amino acids and derivatives	56-85-9	12977000	8861900	11626000	21308000	39610000	15415000	13672000	4562300	4194800	2188700	4897000	5739300	C00064	ko00220,ko00230,ko00240,ko00250,ko00630,ko00750,ko00910,ko00970,ko01100,ko01230,ko02010
pme0195	120.02	62	121.02	C3H7NO2S	[M-H]-	L-Cysteine	Amino acids and derivatives	52-90-4	36286	75519	47702	33066	29234	21679	12075	21667	33257	20928	24718	65890	C00097	ko00260,ko00270,ko00311,ko00332,ko00430,ko00460,ko00480,ko00730,ko00770,ko00920,ko00970,ko01100,ko01110,ko01200,ko01230,ko04122
pme0221	153.05	121	152.047	C8H8O3	[M+H]+	Methyl salicylate	Phenolic acids	119-36-8	6396.4	4303.4	3315.9	2980.1	5620.1	4763.1	4786.2	8281.6	4823.4	12054	11038	7015.4	C12305	--
pme0230	268.1	136.06	267.097	C10H13N5O4	[M+H]+	Adenosine	Nucleotides and derivatives	58-61-7	281240	607200	271540	487700	904400	843890	867850	2442500	817870	2618800	1774200	1733800	C00212	ko00230,ko01100,ko02010
pme0241	123.04	79	122.037	C7H6O2	[M+H]+	Benzoic acid	Phenolic acids	65-85-0	107140	213870	137680	123210	258130	181560	91373	246110	75947	389870	242510	134250	C00180	ko00360,ko01100,ko01110
pme0243	131.03	87.05	132.042	C5H8O4	[M-H]-	Glutaric acid	Organic acids	110-94-1	335420	363800	357220	423080	360690	480170	989770	806860	321840	529960	497490	615570	C00489	ko00071,ko00310,ko01100
pme0253	174.11	86	173.105	C8H15NO3	[M+H]+	N-Acetyl-L-leucine	Amino acids and derivatives	1188-21-2	77331	48921	42845	108580	154470	110430	81211	12210	18376	11950	31280	38050	C02710	--
pme0256	151.03	151	152.033	C5H4N4O2	[M-H]-	Xanthine	Nucleotides and derivatives	69-89-6	150610	70664	68625	394140	180050	176260	15377	27208	15628	47651	50474	52377	C00385	ko00230,ko00232,ko01100,ko01110
pme0257	111.02	80	112.027	C4H4N2O2	[M-H]-	Uracil	Nucleotides and derivatives	66-22-8	670820	692100	647570	929580	1072000	1071900	879820	778630	776030	1161700	1533500	947480	C00106	ko00240,ko00410,ko00770,ko01100
pme0264	243.1	127	242.09	C10H14N2O5	[M+H]+	Thymidine	Nucleotides and derivatives	50-89-5	28253	9558	51845	424600	258890	203630	11187	27757	9023.3	81258	127490	175800	C00214	ko00240,ko01100
pme0274	132.1	69	131.095	C6H13NO2	[M+H]+	6-Aminocaproic acid	Organic acids	60-32-2	19389000	11418000	15680000	20213000	42144000	22005000	25186000	6345700	5634600	3326800	5564100	7400500	C02378	ko01100
pme0275	115.05	97	116.047	C5H8O3	[M]-	4-Oxopentanoic Acid	Organic acids	123-76-2	11043	12851	7677.1	13165	9480.7	13299	17208	5645.1	11698	4652.3	16868	15690	--	--
pme0278	191.1	128	190.095	C7H14N2O4	[M+H]+	2,6-Diaminooimelic acid	Amino acids and derivatives	583-93-7	40843	45193	31593	81502	111350	134360	50274	66270	19296	23900	26790	43570	C00666	ko00300,ko01100,ko01110,ko01230
pme0281	165.02	121.03	166.027	C8H6O4	[M-H]-	Terephthalic acid	Phenolic acids	100-21-0	1089600	1329000	1059400	1323000	1320000	880170	1555600	1565500	916400	1356500	1478400	1739800	C06337	ko01100
pme0282	165.02	77.04	166.027	C8H6O4	[M-H]-	Phthalic acid	Organic acids	88-99-3	54559	29385	29163	76633	66200	35652	77108	88056	18325	51619	52534	53068	C01606	ko01100,ko02010
pme0295	146.08	86	145.074	C6H11NO3	[M+H]+	4-Acetamidobutyric acid	Organic acids	3025-96-5	175630	194940	155660	237460	266590	205870	235740	271830	125520	162060	169170	154800	C02946	ko00330,ko01100
pme0368	579.17	271.01	578.164	C27H30O14	[M+H]+	Apigenin-7-O-rutinoside (Isorhoifolin)	Flavonoids	552-57-8	389430	468620	332350	363230	346090	367700	1374800	1420400	1353000	1566700	1533700	1316800	--	--
pme0376	271.06	151	272.068	C15H12O5	[M-H]-	Naringenin (5,7,4'-Trihydroxyflavanone)*	Flavonoids	480-41-1	442980	136330	2680400	209350	951760	957110	10480	61624	5453.3	39640	15554	100700	C00509	ko00941,ko00943,ko01100,ko01110
pme0422	193.06	134	194.058	C10H10O4	[M-H]-	Isoferulic Acid*	Phenolic acids	537-73-5	1982100	1203800	749620	1210700	1127200	1582700	1041800	1823200	687730	763920	1296100	965920	C10470	--
pme0490	124.04	78	123.032	C6H5NO2	[M+H]+	Nicotinic acid (Vitamin B3)	Others	59-67-6	104440	139870	110200	252120	164520	315950	95570	176660	92611	218940	187470	211700	C00253	ko00760,ko00960,ko01100,ko01110
pme0513	151.06	59	152.068	C5H12O5	[M-H]-	Xylitol	Others	87-99-0	8510.5	24675	31121	9334.5	21510	15799	8693.8	18809	9617.7	14296	16295	29038	C00379	ko00040,ko01100,ko02010
pme0516	179.06	87	180.063	C6H12O6	[M-H]-	Inositol	Others	87-89-8	104450	77999	106560	87862	108240	74767	102560	81384	92180	110940	87592	90667	C00137	ko00052,ko00053,ko00562,ko01100,ko01110,ko02010,ko04070
pme0519	341.11	119.03	342.116	C12H22O11	[M-H]-	D-Sucrose*	Others	57-50-1	997110	1130500	2040600	1345700	1501000	1269200	1563200	2700100	1383600	1833000	1366800	2060300	C00089	ko00052,ko00500,ko01100,ko01110,ko02010
pme0534	195.05	74.9	196.058	C6H12O7	[M-H]-	Gluconic acid	Others	526-95-4	241900	266820	272570	655680	666200	952470	224960	199300	225790	210190	231990	196720	C00257	ko00030,ko01100,ko01110,ko01200
pme1002	138.09	103	137.084	C8H11NO	[M+H]+	L-Tyramine	Amino acids and derivatives	51-67-2	9373400	8584000	10690000	11222000	8073300	12197000	7328600	5208100	11419000	6889700	9096200	7945900	C00483	ko00350,ko00950,ko01100,ko01110
pme1014	445.3	341.3	444.303	C31H40O2	[M+H]+	Menatetrenone (Vitamin K2)	Others	11032-49-8	140890	106010	107090	118140	78047	79049	116280	132170	169700	105310	86387	161600	--	--
pme1021	177.14	99	178.048	C6H10O6	[M-H]-	D-Glucono-1,5-lactone	Others	90-80-2	3872.9	5291.9	2645.2	2647.3	2662.3	1910.3	6299.1	7807.4	9	6482.3	3152.2	9	C00198	ko00030,ko01100,ko01110,ko01200
pme1086	306.08	143	307.084	C10H17N3O6S	[M-H]-	Glutathione reduced form	Amino acids and derivatives	70-18-8	18314	7043.3	5054.8	8857.3	13210	9619.1	150910	9	134530	9	21145	40744	C00051	ko00270,ko00480,ko01100,ko02010
pme1109	152.06	135	151.049	C5H5N5O	[M+H]+	Guanine	Nucleotides and derivatives	73-40-5	1167700	478530	392740	2408900	1397500	1728700	913600	1421800	522030	1065600	1331700	1485600	C00242	ko00230,ko01100
pme1137	140.03	94	139.027	C6H5NO3	[M+H]+	6-Hydroxynicotinic acid	Alkaloids	5006-66-6	21863	21785	11704	15406	22523	30071	12537	15589	17702	15565	17585	13808	C01020	ko00760,ko01100
pme1178	284.1	152	283.092	C10H13N5O5	[M+H]+	Guanosine	Nucleotides and derivatives	118-00-3	2119900	1797100	2476800	10285000	5868300	6118000	2297500	4801000	2155500	5076800	5673100	6666500	C00387	ko00230,ko01100,ko02010
pme1184	268.1	152	267.097	C10H13N5O4	[M+H]+	2'-Deoxyguanosine	Nucleotides and derivatives	961-07-9	211830	43304	281150	1518300	885050	684300	34505	90654	63027	270910	429680	628710	C00330	ko00230,ko01100,ko02010
pme1194	228.1	112	227.091	C9H13N3O4	[M+H]+	2'-Deoxycytidine	Nucleotides and derivatives	951-77-9	19484	11553	18963	179460	109100	100570	9870.3	24599	8038.5	28278	40500	55156	C00881	ko00240,ko01100,ko02010
pme1210	150.06	61	149.051	C5H11NO2S	[M+H]+	L-Methionine	Amino acids and derivatives	63-68-3	1042100	312650	614770	1163500	2242100	835610	1868900	1565400	460790	377310	665770	1005900	C00073	ko00270,ko00966,ko00970,ko01100,ko01110,ko01210,ko01230
pme1216	122.03	78	123.032	C6H5NO2	[M-H]-	2-Picolinic acid	Organic acids	98-98-6	46699	61831	65951	155890	143740	206170	60646	65212	41204	79876	74163	81212	C10164	ko00380,ko01100
pme1228	221.09	204	220.085	C11H12N2O3	[M+H]+	5-Hydroxy-L-tryptophan	Amino acids and derivatives	56-69-9	42961	42876	38522	31486	44145	38868	30131	28071	33578	32739	34704	34316	C00643	ko00380,ko01100
pme1261	206.14	76	205.131	C9H19NO4	[M+H]+	D-Panthenol	Others	81-13-0	4612.4	10008	7948.1	14436	9728.8	6461.3	3478	9	5021.4	4860	4005.1	9	C05944	ko00770
pme1286	385.13	250	384.122	C14H20N6O5S	[M+H]+	S-(5'-Adenosy)-L-homocysteine	Amino acids and derivatives	979-92-0	37435	23604	46036	55168	49242	42975	46855	61751	22114	31811	42469	37688	C00021	ko00270,ko01100,ko01230
pme1292	167.1	123.04	168.042	C8H8O4	[M-H]-	Homogentisic acid	Phenolic acids	451-13-8	1281200	922730	1035200	922030	998560	973710	744200	640860	521190	664960	711040	715160	C00544	ko00130,ko00350,ko01100
pme1383	170.08	134.1	169.074	C8H11NO3	[M+H]+	Pyridoxine	Others	65-23-6	430160	782390	520280	506080	971620	735030	421390	679910	217940	655900	327430	391120	C00314	ko00750,ko01100
pme1419	164.07	104	163.067	C6H13NO2S	[M+H]+	L-Methionine methyl ester	Amino acids and derivatives	10332-17-9	45617	35832	39033	36489	47508	42604	41852	41893	37250	36402	39624	51257	--	--
pme1439	165.05	119	164.047	C9H8O3	[M+H]+	p-Coumaric acid	Phenolic acids	501-98-4	1123400	961160	933920	1234700	1048900	885720	882860	940800	494830	726540	744420	789060	C00811	ko00130,ko00350,ko00940,ko00950,ko00998,ko01100,ko01110
pme1474	298.1	136	297.09	C11H15N5O3S	[M+H]+	5'-Deoxy-5'-(methylthio)adenosine	Nucleotides and derivatives	2457-80-9	20089000	16567000	17729000	20153000	18232000	18197000	19447000	17260000	14421000	12088000	15914000	17873000	C00170	ko00270,ko00908,ko01100
pme1540	625.18	317.06	624.169	C28H32O16	[M+H]+	Isorhamnetin-3-O-neohesperidoside	Flavonoids	55033-90-4	9060.4	7662	11447	22480	20652	18574	4433.5	5440	9811.5	9	5991.8	6565.5	--	--
pme1605	593.15	285	594.158	C27H30O15	[M-H]-	Kaempferol-3-O-robinobioside(Biorobin)	Flavonoids	17297-56-2	42087	44018	66452	93537	43300	73603	94056	53044	118090	140220	144590	91436	--	--
pme1651	176.1	130.1	175.063	C10H9NO2	[M+H]+	Indole 3-acetic acid (IAA)	Alkaloids	87-51-4	35350	32721	45519	36136	31931	38865	26181	34704	21175	13297	14111	11739	C00954	ko00380,ko01100,ko04075
pme1691	147.13	87.2	146.118	C7H16NO2	[M+H]+	Acetylcholine	Alkaloids	60-31-1	366170	451400	555550	478880	347950	466890	473630	321310	401100	875790	635990	400780	C01996	ko00564
pme1730	117	59	118.027	C4H6O4	[M-H]-	D-Erythronolactone	Organic acids	15667-21-7	47494	59499	52312	56687	30051	59295	56858	75894	115860	89347	97287	58450	--	--
pme1816	353.09	191	354.095	C16H18O9	[M-H]-	Neochlorogenic acid (5-O-Caffeoylquinic acid)	Phenolic acids	906-33-2	889760	352480	514580	1013600	640290	747650	36822	26416	35944	82820	22886	4877.2	C17147	--
pme1841	103.12	86.1	102.116	C5H14N2	[M+H]+	Cadaverine	Alkaloids	462-94-2	43197	48148	75572	185680	163630	226600	196920	100640	27384	209370	211800	196700	C01672	ko00310,ko00480,ko00960,ko01100,ko01110
pme1975	103	59	104.06	C3H4O4	[M-H]-	Malonic acid	Organic acids	141-82-2	244760	204170	350610	226190	449180	193660	1542500	1188700	306270	745480	611990	593600	C00383	ko00061,ko00240,ko00410,ko01100,ko01212
pme2024	177.1	160	176.095	C10H12N2O	[M+H]+	Serotonin*	Alkaloids	50-67-9	8941200	7027500	15103000	13922000	5432800	10597000	3005600	3579200	4869900	2965300	3277400	3788200	C00780	ko00380,ko01100
pme2117	426	159	427.029	C10H15N5O10P2	[M-H]-	Adenosine 5'-diphosphate	Nucleotides and derivatives	58-64-0	41816	44486	50354	68380	63209	87437	32312	28734	14686	16730	14254	11435	C00008	ko00190,ko00195,ko00230,ko00908,ko01100,ko01110
pme2122	112.09	95	111.08	C5H9N3	[M+H]+	Histamine	Amino acids and derivatives	51-45-6	73895	58717	85902	192750	148040	151810	122350	127120	71190	118590	107070	117730	C00388	ko00340,ko01100,ko01110
pme2125	503.16	179	504.169	C18H32O16	[M-H]-	Raffinose*	Others	512-69-6	19980	16180	13771	17774	8335.8	14198	12484	29853	24794	34954	10635	16771	C00492	ko00052,ko01100,ko02010
pme2165	155.01	111	156.017	C5H4N2O4	[M-H]-	Orotic acid	Others	65-86-1	363860	330350	307010	334000	340960	478700	87187	111660	145650	123390	184710	137120	C00295	ko00240,ko01100
pme2237	181.07	101	182.079	C6H14O6	[M-H]-	Dulcitol*	Others	608-66-2	20036	16211	19190	35576	26330	26956	19446	22053	35757	42444	28430	36046	C01697	ko00052,ko01100
pme2268	138.05	94.07	137.048	C7H7NO2	[M+H]+	Trigonelline	Alkaloids	535-83-1	150570	242170	389330	232810	609740	171730	683340	338720	163600	201150	110580	211990	C01004	ko00760
pme2292	89.11	72.08	88.1	C4H12N2	[M+H]+	Putrescine	Alkaloids	110-60-1	402990	309280	682970	3515500	2224300	2421700	578050	938230	403480	548860	819310	948010	C00134	ko00330,ko00472,ko00480,ko00960,ko01100,ko01110,ko02010
pme2362	151.04	107	152.047	C8H8O3	[M-H]-	Mandelic acid	Phenolic acids	90-64-2	64536	73756	56908	68544	214070	186290	177730	276540	151430	567720	329960	186900	C01984	--
pme2380	145.01	101	146.022	C5H6O5	[M-H]-	α-Ketoglutaric acid	Organic acids	328-50-7	434420	536760	473590	418280	259230	347030	498380	571480	444320	632370	514600	465450	C00026	ko00020,ko00040,ko00053,ko00220,ko00250,ko00300,ko00310,ko00340,ko00430,ko00630,ko00650,ko00660,ko01100,ko01110,ko01200,ko01210,ko01230
pme2433	106.09	88	105.079	C4H11NO2	[M+H]+	Diethanolamine	Alkaloids	111-42-2	124500	40921	77867	107010	153630	165330	85308	46739	74842	27984	51082	95089	C06772	ko00564
pme2459	449.11	287.2	448.101	C21H20O11	[M+H]+	Luteolin-7-O-glucoside (Cynaroside)	Flavonoids	5373-11-5	356210	115540	217470	436630	236180	481590	2266200	1757300	2074600	2744400	2600000	1901400	C03951	ko00944
pme2527	133	116	132.09	C5H12N2O2	[M+H]+	L-Ornithine	Amino acids and derivatives	70-26-8	189760	131690	269810	253280	649940	202010	305930	208780	99208	80316	194380	401120	C00077	ko00220,ko00330,ko00472,ko00480,ko01100,ko01110,ko01210,ko01230,ko02010
pme2559	174.04	88	175.048	C6H9NO5	[M-H]-	N-Acetyl-L-Aspartic Acid	Amino acids and derivatives	997-55-7	179240	124940	107840	148100	205490	179300	143540	84103	141050	62544	103800	134810	C01042	ko00250,ko01100
pme2566	217.08	199	218.09	C8H14N2O5	[M-H]-	5-L-Glutamyl-L-amino acid	Amino acids and derivatives	5875-41-2	33151	27841	28863	25485	37999	31184	1911900	2195800	2611500	1875400	2359600	2182100	--	--
pme2596	184.06	148	183.053	C8H9NO4	[M+H]+	4-Pyridoxic acid	Others	82-82-6	165180	308340	154050	162760	258710	219900	73133	86476	55021	120760	80456	61527	C00847	ko00750,ko01100
pme2601	89	59	90.032	C3H6O3	[M-H]-	3-Hydroxypropanoic acid	Organic acids	503-66-2	7160	9938.4	8875.5	6278.7	13653	11854	9	9884.5	4570.9	8432.5	8195.4	4199.9	C01013	ko00240,ko00410,ko00640,ko01100,ko01200
pme2617	166.05	102	165.046	C5H11NO3S	[M+H]+	L-Methionine Sulfoxide	Amino acids and derivatives	3226-65-1	7016600	7301100	8397500	8565600	7414200	8914600	9687700	12829000	12275000	12260000	11207000	12356000	C02989	ko00270
pme2651	742.1	620.1	743.075	C21H28N7O17P3	[M-H]-	NADP (Nicotinamide adenine dinucleotide phosphate)	Nucleotides and derivatives	53-59-8	181350	140270	202660	189960	140950	168400	145260	93909	82468	68553	114000	74471	C00006	ko00195,ko00480,ko00760,ko01100
pme2693	131.12	114.09	130.111	C6H14N2O	[M+H]+	N-Acetylputrescine	Alkaloids	18233-70-0	48877	48386	72684	70876	78566	70400	48390	35133	39248	39997	49702	58687	C02714	ko00330,ko01100
pme2735	399.2	250	398.137	C15H22N6O5S	[M+H]+	S-Adenosyl-L-methionine	Amino acids and derivatives	29908-03-0	218950	244810	238630	275900	230590	220910	456290	387620	235820	222430	215710	340800	C00019	ko00261,ko00270,ko00330,ko00908,ko01100,ko01110,ko01230,ko04122
pme2746	784.15	437	785.157	C27H33N9O15P2	[M-H]-	Riboflavin 5'-Adenosine Diphosphate	Nucleotides and derivatives	146-14-5	205150	186160	254680	190680	182480	191400	152210	164090	141620	152640	101820	122560	C00016	ko00740,ko01100,ko01110
pme2755	222	144	221.09	C8H15NO6	[M+H]+	N-Acetyl-D-glucosamine	Others	7512-17-6	184150	177490	229360	238830	215460	225990	281840	329010	349810	366790	328580	352970	C00140	ko00520,ko01100,ko02010
pme2761	161	73	162.016	C5H6O6	[M-H]-	4-Hydroxy-2-oxoglutaric acid	Organic acids	1187-99-1	25978	22474	30824	20484	32566	31476	25665	25871	20690	11094	33835	27956	C01127	ko00630,ko01100
pme2816	301.2	209.2	300.209	C20H28O2	[M+H]+	4-Oxoretinol	Others	62702-55-0	9	9	9	9	9	9	9	3865.7	4639.3	2900.8	1758.1	2757.8	C16683	--
pme2827	239	223	240.245	C16H32O	[M-H]-	Palmitaldehyde	Lipids	629-80-1	5937600	6180600	5700400	5976700	6180100	5839500	7092600	6759200	6958400	6387800	6895300	8076900	C00517	ko00071
pme2828	140	99	139.027	C6H5NO3	[M+H]+	4-Nitrophenol	Phenolic acids	100-02-7	14977000	16219000	11013000	17538000	16681000	11091000	13872000	20463000	21492000	15520000	15672000	21467000	C00870	--
pme2890	269.06	136	268.055	C8H16N2O4S2	[M+H]+	L-Homocystine	Amino acids and derivatives	626-72-2	2930.3	4223.6	9767.7	6502	11635	4557.2	3269.7	3904.8	2293.1	8400.4	3922.8	4544	C01817	ko00270
pme2914	161.05	99	162.053	C6H10O5	[M-H]-	3-Hydroxy-3-methylpentane-1,5-dioic acid	Amino acids and derivatives	503-49-1	181810	165130	117070	223670	146820	150780	199420	175140	110430	217030	197680	190470	C03761	--
pme2923	117	75	118.027	C4H6O4	[M-H]-	Acetoxyacetic acid	Organic acids	13831-30-6	75249	54641	23861	88014	65887	89660	49126	70199	34858	37335	75798	74276	--	--
pme2954	303.05	137.02	302.043	C15H10O7	[M+H]+	Quercetin	Flavonoids	117-39-5	20932	17646	22432	17905	29488	20083	23638	25517	26445	19316	29708	27612	C00389	ko00941,ko00944,ko01100,ko01110
pme2960	273.08	153	272.068	C15H12O5	[M+H]+	Naringenin chalcone*	Flavonoids	73692-50-9	303710	89750	1694000	138030	664650	579960	4513.8	41813	1476.9	23598	7777.1	60320	C06561	ko00941,ko01100,ko01110
pme3007	402.99	159	404.002	C9H14N2O12P2	[M-H]-	Uridine 5'-diphosphate	Nucleotides and derivatives	27821-45-0	17397	21639	25326	32135	21494	31394	31038	33978	30579	33908	29527	31117	C00015	ko00240,ko00908,ko01100
pme3009	175.02	99	174.016	C6H6O6	[M+H]+	Trans-Citridic acid	Organic acids	4023-65-8	589800	433930	463090	492190	403850	674060	458880	618410	681640	431640	587030	757180	C02341	ko00660,ko01100
pme3011	104.07	68.8	103.063	C4H9NO2	[M+H]+	γ-Aminobutyric acid	Organic acids	56-12-2	905860	1614100	2905600	2986900	3324800	2708500	1370300	2177000	850880	900320	1214900	923920	C00334	ko00250,ko00330,ko00410,ko00650,ko00760,ko01100
pme3017	104.07	58	103.063	C4H9NO2	[M+H]+	2-Aminoisobutyric acid	Amino acids and derivatives	62-57-7	1430200	1519600	1555800	1936100	3036200	1882600	1996100	1923400	1391000	1501100	1523300	2026100	C03665	--
pme3033	104.07	86	103.063	C4H9NO2	[M+H]+	N,N-Dimethylglycine	Amino acids and derivatives	1118-68-9	549880	1098000	1695700	1967700	1993500	1603300	1070600	1444500	566060	612620	781660	706520	C01026	ko00260,ko01100
pme3034	131.03	69.03	132.042	C5H8O4	[M-H]-	Ethylmalonic acid	Organic acids	601-75-2	20512	30414	25682	22143	30541	30222	44023	30927	27788	27836	24813	39306	--	--
pme3081	169.1	134	168.09	C8H12N2O2	[M+H]+	4-(Aminomethyl)-5-(hydroxymethyl)-2-methylpyridin-3-ol	Others	85-87-0	74761	40580	73159	56312	102160	69917	82090	83114	96450	56486	37805	103050	C00534	ko00750,ko01100
pme3083	164.04	120	165.043	C8H7NO3	[M-H]-	2-(Formylamino)benzoic acid	Phenolic acids	3342-77-6	1607500	1285200	1180400	1474700	1383600	1156400	1316600	1428500	899010	1127000	1409700	1381600	C05653	ko00380,ko01100
pme3096	118	74	119.022	C3H5NO4	[M-H]-	Aminomalonic acid	Organic acids	1068-84-4	460740	525560	618370	581760	515930	737300	870110	977530	527120	1186600	1077400	999800	C00872	--
pme3174	324.06	112	323.052	C9H14N3O8P	[M+H]+	Cytidine 5'-monophosphate(Cytidylic acid)	Nucleotides and derivatives	63-37-6	25113	23268	35799	44781	39674	68554	93954	84492	27234	85626	64018	45094	C00055	ko00240,ko01100
pme3184	332.08	136	331.068	C10H14N5O6P	[M+H]+	2'-Deoxyadenosine-5'-monophosphate	Nucleotides and derivatives	653-63-4	237930	215890	310590	257220	315480	251600	155780	183050	121290	137560	132760	142640	C00360	ko00230,ko01100
pme3186	169	79	169.998	C3H7O6P	[M-H]-	DL-Glyceraldehyde-3-phosphate	Organic acids	591-59-3	66138	80484	121910	125930	124540	118290	20910	29680	22415	9	27653	19597	C00661	--
pme3188	323.03	211	324.036	C9H13N2O9P	[M-H]-	Uridine 5'-monophosphate	Nucleotides and derivatives	58-97-9	73350	82855	84936	107260	215900	149100	98143	175300	61042	123810	99632	109900	C00105	ko00240,ko01100
pme3193	116.04	74	117.043	C4H7NO3	[M-H]-	N-Acetyl-L-glycine	Amino acids and derivatives	543-24-8	9512	8894.4	9457.3	16373	9124.6	11974	16863	11246	9634.5	7116.2	9260.5	9684.6	--	--
pme3200	74	57	73.064	C2H7N3	[M+H]+	1-methylguanidine	Nucleotides and derivatives	471-29-4	56542	52487	57084	51658	68464	65658	62431	48550	50359	27943	54070	49047	C02294	--
pme3207	141.02	59	142.027	C6H6O4	[M-H]-	Muconic acid	Organic acids	1119-72-8	4733500	5444800	5259600	4823800	3157400	5235600	4139000	3823700	5295900	4320500	5948100	3146900	C02480	ko01100
pme3227	579.17	433	578.164	C27H30O14	[M+H]+	Vitexin-2''-O-rhamnoside	Flavonoids	64820-99-1	203650	220810	190760	205510	174610	185120	41068	50168	41766	43368	52490	43726	C12628	ko00944
pme3311	339	97	339.996	C6H14O12P2	[M-H]-	D-Fructose-1,6-biphosphate	Others	488-69-7	96897	101290	92854	113580	109830	121170	34284	42106	24712	18844	40377	35977	C00354	ko00400,ko00710,ko01100,ko01110,ko01200
pme3313	259	97	260.03	C6H13O9P	[M-H]-	D-Fructose 6-phosphate*	Others	643-13-0	471930	484500	525540	637940	633160	609820	560350	541570	344240	530210	513670	499600	C00085	ko00052,ko00500,ko00710,ko01100,ko01110,ko01200
pme3337	384.12	252	383.108	C14H17N5O8	[M+H]+	Succinyladenosine	Nucleotides and derivatives	4542-23-8	553640	420560	640560	570950	645240	627570	645140	834060	907740	610810	673080	672130	--	--
pme3382	160.06	98	161.069	C6H11NO4	[M-H]-	N-Acetyl-L-threonine	Amino acids and derivatives	17093-74-2	83649	64351	73884	103650	76618	83010	62371	68819	59725	41968	65611	65410	--	--
pme3388	189.13	144	188.127	C7H16N4O2	[M+H]+	Homoarginine	Amino acids and derivatives	156-86-5	64500	52478	66761	81928	189070	92138	28365	31850	31773	18651	35077	58375	C01924	--
pme3443	207.07	192	208.074	C11H12O4	[M-H]-	Sinapinaldehyde	Phenolic acids	4206-58-0	553020	477360	506610	626690	485090	498930	434140	549710	316630	474450	559620	550260	C05610	ko00940,ko01100,ko01110
pme3459	317.21	299	316.204	C20H28O3	[M+H]+	Cafestol	Terpenoids	469-83-0	938230	1562700	2290100	918360	1425600	1773000	388580	1468600	2680600	1056200	607810	1288600	C09066	--
pme3472	271.09	107.6	272.09	C12H16O7	[M-H]-	Arbutin	Phenolic acids	497-76-7	131210	102150	126170	106490	116110	95154	124330	93513	132380	78164	109760	109510	C06186	ko00010
pme3705	193.04	73	194.043	C6H10O7	[M-H]-	D-Glucoronic acid*	Others	6556-12-3	51147	40674	65316	74335	71711	61199	49514	73795	30092	47847	44884	52565	C00191	ko00040,ko00053,ko00520,ko00562,ko01100
pme3732	244.09	112	243.086	C9H13N3O5	[M+H]+	Cytidine	Nucleotides and derivatives	65-46-3	90622	77975	90681	196640	174580	223690	113240	286690	111150	284330	240500	186460	C00475	ko00240,ko01100,ko02010
pme3961	252.11	136	251.102	C10H13N5O3	[M+H]+	2'-Deoxyadenosine	Nucleotides and derivatives	958-09-8	231810	139990	280830	318940	565210	425400	215220	557640	125560	362340	360180	354790	C00559	ko00230,ko01100,ko02010
pme3967	312.13	180	311.123	C12H17N5O5	[M+H]+	2-(Dimethylamino)guanosine	Nucleotides and derivatives	2140-67-2	77814	27199	91618	137340	123670	137210	48062	55470	44705	91589	63443	81603	--	--
pme3968	166.07	149.05	165.065	C6H7N5O	[M+H]+	7-Methylguanine	Nucleotides and derivatives	578-76-7	43623	25352	31984	92622	73720	62893	28785	17324	8011.2	8609.9	21892	31382	C02242	--
pmf0096	88.99	70.9	89.995	C2H2O4	[M-H]-	Oxalic acid	Phenolic acids	144-62-7	17140	20643	12312	21470	25373	18354	13726	28095	45698	21568	30260	24677	C00209	ko00230,ko00630,ko01100
pmf0138	179.06	59	180.063	C6H12O6	[M-H]-	D-Mannose*	Others	3458-28-4	151510	157880	190110	203480	228340	141130	252340	584660	113650	436140	295640	148940	C00159	ko00051,ko00052,ko00520,ko01100,ko02010
pmf0139	179.06	59	180.063	C6H12O6	[M-H]-	D-Galactose*	Others	59-23-4	167610	190390	220950	203070	220470	190520	259520	446910	150570	489720	307320	148080	C00124	ko00052,ko01100
pmf0173	173.15	173.2	174.162	C10H22O2	[M-H]-	1,2-Decanediol	Others	1119-86-4	51413	54154	47953	33955	43330	27450	64299	25279	30813	43352	34074	43341	--	--
pmf0174	157.16	157.2	158.167	C10H22O	[M-H]-	1-Decanol	Others	112-30-1	11648000	11316000	11505000	15144000	13644000	13803000	12693000	11854000	12017000	10895000	13102000	13644000	C01633	--
pmf0248	403.36	373.1	402.35	C27H46O2	[M+H]+	Delta-Tocopherol	Others	119-13-1	4021.8	4146.4	4372.1	5124.2	4030.8	3802.6	3933.5	4824.8	4424	3820.8	4403.4	3678.5	C14151	ko00130,ko01100,ko01110
pmf0256	101.1	84.7	102.104	C6H14O	[M-H]-	3-Methyl-1-pentanol	Others	589-35-5	24411	27366	21970	22120	32640	28674	23172	35476	32612	20287	23934	28185	--	--
pmf0293	269.29	209.2	270.292	C18H38O	[M-H]-	1-Octadecanol	Lipids	112-92-5	32280	29225	28645	27321	32539	27980	30690	30866	25356	25590	23922	25362	--	--
pmf0297	297.32	183.1	298.324	C20H42O	[M-H]-	1-Eicosanol	Lipids	629-96-9	32487	31554	52309	357240	250730	260250	22752	16796	24405	45157	110400	140170	--	--
pmf0319	195.07	137	196.074	C10H12O4	[M-H]-	Acetosyringone	Phenolic acids	2478-38-8	8028.4	7572.2	9	6191	5010.5	5259.8	9	9395.1	9	9	5636.4	8500.8	C10664	--
pmf0348	187.13	97	188.141	C10H20O3	[M-H]-	2,6-Dimethyl-7-octene-2,3,6-triol	Others	73815-21-1	57522	65489	70937	82023	76795	112740	39199	45460	49396	72222	71258	57545	--	--
pmf0397	311.3	183.1	312.303	C20H40O2	[M-H]-	Arachidic acid	Lipids	506-30-9	3087400	5484000	6189300	7283500	5830900	5239700	6601900	6669400	5480300	3778200	5123900	5967000	C06425	ko01040
pmf0420	149.06	74.9	150.068	C9H10O2	[M-H]-	Benzyl acetate	Organic acids	140-11-4	11957	10232	11731	11113	13127	10418	15514	11777	19565	7861.6	15707	14101	C15513	--
pmf0440	163.08	91.1	162.068	C10H10O2	[M+H]+	4-MethoxycinnaMaldehyde	Phenolic acids	1963-36-6	166060	133440	165790	162320	194790	172220	164590	144800	178290	141600	184620	167090	C10475	--
pmf0534	165.1	123	164.084	C10H12O2	[M+H]+	Hinokitiol	Terpenoids	499-44-5	35785	56223	25676	83345	72225	47985	39518	37247	42220	36560	34185	25916	C09904	--
pmf0541	287.09	155	288.1	C16H16O5	[M-H]-	Shikonin	Alkaloids	517-89-5	21429	26278	19028	23166	26746	25605	21192	22580	21820	24163	21529	22278	C17412	ko00130,ko01110
pmn001319	413.12	398.1	414.131	C22H22O8	[M-H]-	1-O-Feruloyl-3-O-p-Coumaroylglycerol	Phenolic acids	-	9	9	9	9	9	9	14526	6260.6	8644.7	53752	28488	18761	--	--
pmn001320	237.08	163.04	238.084	C12H14O5	[M-H]-	1-O-p-Cumaroylglycerol	Phenolic acids	106055-11-2	9	9	9	9	9	3138.8	6730	6115.5	9524	23626	16405	11016	--	--
pmn001367	315.07	153.02	316.079	C13H16O9	[M-H]-	Protocatechuic acid-4-O-glucoside*	Phenolic acids	-	12163000	9316500	10529000	10617000	10224000	11604000	13068000	12573000	14780000	12755000	14815000	14265000	--	--
pmn001370	681.24	519.19	682.247	C32H42O16	[M-H]-	Pinoresinol-4,4'-O-di-O-glucoside	Lignans and Coumarins	63902-38-5	226890	225790	181180	238020	204320	147450	62159	50293	69634	90580	71266	55054	--	--
pmn001375	535.18	373.13	536.189	C26H32O12	[M-H]-	1-Hydroxypinoresinol-1-O-Glucoside	Lignans and Coumarins	81495-71-8	73122	91172	59340	61538	87522	96436	17403	26690	16754	29370	31842	25729	--	--
pmn001378	519.19	357.14	520.194	C26H32O11	[M-H]-	Pinoresinol-4-O-glucoside	Lignans and Coumarins	41607-20-9	9	9	9	9	9	9	1710200	1600200	1886500	2118300	1941200	1526900	C17529	--
pmn001382	515.12	353.09	516.127	C25H24O12	[M-H]-	Isochlorogenic acid A	Phenolic acids	2450-53-5	9	9	9	9	9	9	9	9	9	9	9	2520	--	--
pmn001384	515.12	353.09	516.127	C25H24O12	[M-H]-	Isochlorogenic acid C	Phenolic acids	57378-72-0	9	7009.2	7271.2	7896	5110.2	6836.9	9	9	9	9	10649	9	--	--
pmn001394	405.12	243.1	406.126	C20H22O9	[M-H]-	2,3,5,4'-Tetrahydroxystilbene-2-O-glucoside	Others	-	422430	498090	469450	379850	428900	515190	1546600	889930	1491300	1915100	1781600	1064200	--	--
pmn001426	487.34	469.23	488.35	C30H48O5	[M-H]-	Euscaphic acid	Terpenoids	53155-25-2	68551	3262.8	31910	1637	9	76815	1813.8	12755	9	9	2283.8	734.39	C17890	--
pmn001505	763.43	763.4	764.435	C41H64O13	[M-H]-	Oleanolic acid-3-O-xylosyl(1→3)glucuronide	Terpenoids	-	13930	5007.6	6252.1	9432.4	7967.9	12056	6560.5	5064.1	5511.5	7706.8	8034.5	10124	--	--
pmn001517	329.12	167	330.131	C15H22O8	[M-H]-	3,4,5-Trimethoxyphenyl-1-O-Glucoside	Phenolic acids	-	6058100	5521800	5618500	5657500	4581700	4720800	2264000	1553600	1773500	1289100	2020200	2041900	--	--
pmn001518	331.07	169.01	332.074	C13H16O10	[M-H]-	1-O-Galloyl-D-glucose	Tannins	58511-73-2	1096900	900380	1141800	1107100	1076700	1187300	734420	616270	638190	654890	645060	724840	C01158	--
pmn001606	309.28	309.28	310.287	C20H38O2	[M-H]-	Eicosenoic acid	Lipids	26764-41-0	1764800	4821400	3651100	4412300	6489900	3913100	1500300	1765500	3442600	1932600	3612200	3151500	C16526	ko01040
pmn001610	307.26	307.3	308.272	C20H36O2	[M-H]-	Eicosadienoic acid	Lipids	5598-38-9	51599	46829	76868	101650	110010	76805	22171	42282	14337	48466	36835	33679	C16525	ko01040
pmn001642	503.08	459.1	504.09	C23H20O13	[M-H]-	Kaempferol-3-O-(2''-O-acetyl)glucuronide	Flavonoids	-	667050	670240	437520	421060	313790	336710	309140	283750	668920	484810	472110	366960	--	--
pmn001663	417.16	402.1	418.163	C22H26O8	[M-H]-	Syringaresinol	Lignans and Coumarins	21453-69-0	8231.7	10570	9118	7756	8964.1	15425	3363.4	6086.4	3375.1	7978.2	7512.6	6701.9	C10889	--
pmn001669	237.08	147	238.084	C12H14O5	[M-H]-	Methyl sinapate	Phenolic acids	20733-94-2	264890	272960	296490	207330	155670	207560	201120	257110	194300	174300	153580	188320	--	--
pmn001681	165.09	149.06	166.099	C10H14O2	[M-H]-	1-(4-Methoxyphenyl)-1-propanol	Phenolic acids	5349-60-0	14229	12099	11385	13911	10857	8036.4	21608	17085	17450	11416	13394	15296	--	--
pmn001689	311.22	223.17	312.23	C18H32O4	[M-H]-	9-Hydroxy-12-oxo-15(Z)-octadecenoic acid	Lipids	-	10387	11479	10528	11582	12044	10948	9319.9	10032	11535	11024	11688	13018	C21924	ko00592,ko01110
pmn001691	327.22	291.2	328.225	C18H32O5	[M-H]-	9,12,13-Trihydroxy-10,15-octadecadienoic acid	Lipids	-	4088.3	14615	10128	13175	30136	32643	5626.4	20483	5417	17745	13555	4839.9	--	--
pmn001694	329.23	229.15	330.241	C18H34O5	[M-H]-	9,10,13-Trihydroxy-11-Octadecenoic Acid	Lipids	29907-57-1	222180	318280	328450	504710	457940	447020	173340	418890	242710	316470	325640	316210	C14835	ko00591
pmn001695	371.1	249.06	372.106	C16H20O10	[M-H]-	Trihydroxycinnamoylquinic acid	Phenolic acids	-	328130	283280	359900	302950	226050	286160	321500	245320	289680	353440	294580	283820	--	--
pmp000001	301.07	286.05	300.063	C16H12O6	[M+H]+	Hispidulin (5,7,4'-Trihydroxy-6-methoxyflavone)*	Flavonoids	1447-88-7	164250	152690	104970	131410	138240	129270	324230	426000	169960	251410	432530	517060	C10058	--
pmp000003	317.07	302.04	316.058	C16H12O7	[M+H]+	Nepetin (5,7,3',4'-Tetrahydroxy-6-methoxyflavone)	Flavonoids	520-11-6	19473	10528	10055	29305	20519	25191	48900	35252	23625	22110	42910	55758	--	--
pmp000086	269.1	177.05	268.095	C13H16O6	[M+H]+	1-Feruloyl-sn-glycerol	Phenolic acids	-	20457	16676	10465	29335	28691	32420	82497	62263	85588	146390	143920	66742	--	--
pmp000091	445.15	177.05	444.142	C23H24O9	[M+H]+	1,3-O-Diferuloylglycerol	Phenolic acids	83008-46-2	97712	34426	88363	154450	106150	343690	1748800	1436600	1652200	4176900	4535500	2297600	--	--
pmp000113	389.12	359.08	388.116	C20H20O8	[M+H]+	5-Hydroxy-6,7,8,3',4'-pentamethoxyflavone	Flavonoids	2174-59-6	8651.3	7483.3	10553	8350.1	9546.2	9318.7	6536.5	10830	7001.7	8640.7	8040.6	9608.8	--	--
pmp000120	463.12	427.1	462.116	C22H22O11	[M+H]+	Diosmetin-6-C-glucoside	Flavonoids	-	60774	56182	93989	103660	44370	76010	69105	59015	69889	103220	100850	72768	--	--
pmp000126	611.16	593.2	610.153	C27H30O16	[M+H]+	Luteolin-6,8-di-C-glucoside*	Flavonoids	29428-58-8	35448	37068	47702	68629	26878	63912	19676	16162	28839	21881	22446	24098	C10102	--
pmp000127	625.18	607.2	624.169	C28H32O16	[M+H]+	Chrysoeriol-6,8-di-C-glucoside	Flavonoids	-	32226	19848	33626	38098	36181	39490	43803	37411	52854	60595	48142	57819	--	--
pmp000233	463.12	313.07	462.116	C22H22O11	[M+H]+	Swertiajaponin	Flavonoids	6980-25-2	9	9	9	9	9	9	2799100	1515200	2816400	3079600	2855300	2865700	C10187	--
pmp000234	527.15	331.08	526.148	C27H26O11	[M+H]+	Salcolin A	Flavonoids	-	7799000	5941800	4639900	4816700	8121400	3734100	3361100	4199800	2038000	2617500	2308600	2652600	--	--
pmp000235	527.15	331.08	526.148	C27H26O11	[M+H]+	Salcolin B	Flavonoids	-	10859000	8329700	6283700	6589400	11286000	5195800	5065300	6273200	3468400	4476100	3997300	4368100	--	--
pmp000236	565.16	367.1	564.148	C26H28O14	[M+H]+	Isovitexin-8-O-xylcoside	Flavonoids	-	496430	580560	530930	394740	497930	516180	9	9	9	9	9	9	--	--
pmp000237	579.13	283.06	578.127	C26H26O15	[M+H]+	Apigenin-6-C-(2''-glucuronyl)xyloside	Flavonoids	-	91289	112110	107280	120510	95107	101800	16626	17365	28988	9	24505	23372	--	--
pmp000238	581.15	383.07	580.143	C26H28O15	[M+H]+	Luteolin-6-C-arabinoside-7-O-glucoside	Flavonoids	-	146230	146420	193370	183250	188860	216450	188530	140220	204030	218950	195930	203850	--	--
pmp000239	595.13	505.09	594.122	C26H26O16	[M+H]+	Luteolin-6-C-(5''-glucuronyl)xyloside	Flavonoids	-	346030	370550	316170	372600	291340	314450	161990	181770	213970	202340	228760	223030	--	--
pmp000571	271.06	153.01	270.053	C15H10O5	[M+H]+	Apigenin	Flavonoids	520-36-5	6578.7	4441.9	11257	5965.5	7148.6	6922.4	5257.4	8481.8	2643.9	6896.4	8475.5	8285	C01477	ko00941,ko00943,ko00944,ko01100,ko01110
pmp000579	463.12	301.07	462.116	C22H22O11	[M+H]+	Diosmetin-7-O-galactoside*	Flavonoids	-	796990	937910	757380	974900	745860	752340	6731100	5833400	5802300	6266100	6177100	6293800	--	--
pmp000581	475.12	271.06	474.116	C23H22O11	[M+H]+	Apigenin-7-O-(6''-acetyl)glucoside	Flavonoids	72741-92-5	9	9	9	9	9	9	42164	40669	18613	14555	52613	69421	--	--
pmp000593	595.17	449.1	594.158	C27H30O15	[M+H]+	Luteolin-7-O-rutinoside*	Flavonoids	3563-98-2	49346	35904	37257	72038	34867	61604	75107	58393	69596	88079	68161	61842	--	--
pmp000596	627.16	465.1	626.148	C27H30O17	[M+H]+	Quercetin-3-O-(2''-O-galactosyl)glucoside	Flavonoids	56782-99-1	164090	162680	249570	272940	155110	218210	386420	282810	377590	377800	340900	346800	--	--
pmp000626	261.16	243.15	260.152	C15H20N2O2	[M+H]+	Baptifoline	Alkaloids	732-50-3	153280	115790	164360	166900	187890	175890	355380	415260	737470	391600	351570	626300	C10755	--
pmp000724	166.12	121.06	165.115	C10H15NO	[M+H]+	Pseudoephedrine	Alkaloids	90-82-4	536410	400660	384870	567200	847850	623220	281590	109640	160320	86692	113270	113990	C02765	ko00360,ko01100
pmp001079	595.17	449.1	594.158	C27H30O15	[M+H]+	Luteolin-7-O-neohesperidoside (Lonicerin)*	Flavonoids	25694-72-8	46059	46284	39291	70286	49422	54360	55130	50944	63542	72064	71432	67416	C12630	ko00944
pmp001080	609.18	463.12	608.174	C28H32O15	[M+H]+	Diosmetin-7-O-Neohesperidoside (Neodiosmin)*	Flavonoids	38665-01-9	560120	645410	543280	636610	498870	575100	1105800	1008800	1328900	1200500	1435800	1320400	--	--
pmp001086	127.04	97	126.032	C6H6O3	[M+H]+	5-Hydroxymethylfurfural	Phenolic acids	67-47-0	329030	450200	518080	323710	267510	407020	382960	827620	396470	621160	623120	415410	C11101	--
pmp001106	595.17	577.16	594.158	C27H30O15	[M+H]+	Vitexin-2''-O-glucoside	Flavonoids	61360-94-9	49331	34807	51895	81900	42366	49209	15130	15148	42082	23036	12858	18247	C04024	ko00944
pmp001127	301.07	286.08	300.063	C16H12O6	[M+H]+	Chrysoeriol*	Flavonoids	491-71-4	165370	149570	104790	138010	142820	128130	321120	423340	179150	258080	435640	536780	C04293	ko00944
pmp001198	132.1	57.1	131.095	C6H13NO2	[M+H]+	6-Deoxyfagomine	Alkaloids	197449-09-5	17857000	11764000	14836000	16172000	24758000	17080000	21109000	7631600	6756100	3938600	6626900	8794500	--	--
pmp001214	310.16	251.09	310.147	C16H24NO5+	[M]+	Sinapine	Alkaloids	18696-26-9	20901	16621	20136	17795	19091	17444	26689	79820	32918	21275	18592	43776	C00933	ko00940
pmp001245	280.15	221.08	280.138	C15H22NO4+	[M]+	Feruloylcholine	Alkaloids	85927-25-9	37451	33087	31691	52074	60642	38672	27183	34435	18128	20470	21385	23333	--	--
pmp001251	520.34	184.07	519.332	C26H50NO7P	[M+H]+	LysoPC 18:2(2n isomer)	Lipids	-	518860	561490	1168700	2831900	3859100	2651700	825660	1615200	819860	1479400	1611900	2355900	--	--
pmp001252	284.13	147.04	283.121	C17H17NO3	[M+H]+	p-Coumaroyltyramine	Alkaloids	36417-86-4	115040	122840	117400	345980	366080	1010200	4583.3	44414	17725	53184	44691	41606	--	--
pmp001264	274.27	256.27	273.267	C16H35NO2	[M+H]+	Hexadecylsphingosine	Lipids	-	7383200	6278700	6504900	5244500	6868400	5703800	5242800	5857600	7398800	7911600	4467600	7090500	--	--
pmp001270	494.32	184.07	493.317	C24H48NO7P	[M+H]+	LysoPC 16:1	Lipids	76790-27-7	58034	75073	73998	99446	206550	181810	36937	49031	45407	49389	53296	39380	--	--
pmp001273	520.34	184.07	519.332	C26H50NO7P	[M+H]+	LysoPC 18:2	Lipids	-	284240	197690	618530	1052000	1186300	848770	238870	432900	174820	406750	490240	604680	--	--
pmp001281	522.36	184.07	521.348	C26H52NO7P	[M+H]+	LysoPC 18:1	Lipids	-	2019900	1001300	4997400	10113000	10772000	7997200	1229500	2934200	686600	2193700	3899200	4000500	--	--
pmp001284	331.28	313.27	330.277	C19H38O4	[M+H]+	Monopalmitin	Lipids	542-44-9	32677	25707	34090	43543	35575	33252	26229	18444	27235	32426	41437	31423	--	--
pmp001285	149.02	65.04	148.016	C8H4O3	[M+H]+	Phthalic anhydride	Phenolic acids	85-44-9	1342000	1419700	1477800	1280900	1499000	1283800	1956900	1866200	2471600	1077400	1463500	2375400	--	--
pmp001287	120.08	103.05	119.073	C8H9N	[M+H]+	N-Benzylmethylene isomethylamine	Alkaloids	-	21111000	16018000	15442000	22028000	31988000	24511000	11436000	4664700	6535000	3409500	4843400	5276500	--	--
pmp001289	653.13	301.1	652.128	C28H28O18	[M+H]+	Chrysoeriol-7-O-(2''-O-glucuronyl)glucuronide	Flavonoids	-	2508800	2972500	2517100	2384000	2055400	2490000	9	9	9	9	9	9	--	--
pmp001290	623.12	271.06	622.117	C27H26O17	[M+H]+	Apigenin-7-O-(2''-glucurosyl)glucuronide	Flavonoids	74696-01-8	1054900	1621000	1340600	1206700	1044000	1287800	9	9	9	9	9	9	--	--
Rfmb091	295.23	195.14	296.235	C18H32O3	[M-H]-	9S-Hydroxy-10E,12Z-octadecadienoic acid*	Lipids	15514-85-9	500370	417550	839190	2463500	1582400	1460100	217630	236500	228490	431960	762130	909480	C14767	ko00591
Rfmb25702	561.2	357.13	562.205	C28H34O12	[M-H]-	Pinoresinol-4-O-(6''-acetyl)glucoside	Lignans and Coumarins	-	9	9	3158.9	1851.9	3291.7	1725	226440	240330	274230	254010	260880	206180	--	--
Rfmb26201	621.22	417.16	622.226	C30H38O14	[M-H]-	Syringaresinol-4'-O-(6''-acetyl)glucoside	Lignans and Coumarins	-	47674	46612	68791	54804	52569	69754	27254	21127	25478	28939	26984	35564	--	--
Rfmb318	144.1	84.08	144.092	C7H14NO2+	[M]+	D-Proline betaine	Amino acids and derivatives	1195-94-4	79515	69020	88685	111750	124020	113030	113300	88781	193330	87670	82244	140340	C21514	--
Rfmb319	130.09	84.08	129.079	C6H11NO2	[M+H]+	Pipecolic acid*	Amino acids and derivatives	4043-87-2	7936600	15724000	15797000	8949400	5701400	8027000	7980500	4905000	5678100	9944200	5492700	8540600	C00408	ko00310,ko00960,ko01100,ko01110
Rfmb320	144.1	84.08	143.095	C7H13NO2	[M+H]+	1-Methylpiperidine-2-carboxylic acid	Amino acids and derivatives	7730-87-2	204640	176500	211440	272410	241740	268820	269000	307980	477360	244560	212290	347830	--	--
Wmzn000227	145.06	109.04	146.058	C6H10O4	[M-H]-	2,2-Dimethylsuccinic acid	Organic acids	597-43-3	65467	37373	55927	91545	115720	107770	62579	125260	37486	17697	52066	112920	--	--
Xmzn007677	580.36	506.33	581.264	C33H35N5O5	[M-H]-	Ergotamine	Alkaloids	113-15-5	240730	111390	516950	1031300	1221400	849870	149620	366480	101840	305860	519950	534860	C07544	ko01110
YC512118	282.28	247.24	281.272	C18H35NO	[M+H]+	Oleamide (9-Octadecenamide)	Lipids	301-02-0	261840	386730	270710	203850	199070	189280	175000	205130	213150	269630	145670	68627	C19670	--
Zmcp003989	595.16	287.05	594.158	C27H30O15	[M+H]+	Kaempferol-3-O-rhamnosyl(1→2)glucoside	Flavonoids	-	48830	60577	57811	87670	44096	76831	94470	49001	58298	76356	96434	48958	--	--
Zmfn000481	535.04	323.03	536.044	C14H22N2O16P2	[M-H]-	Uridine-5'-Diphosphate-D-Xylose	Nucleotides and derivatives	3616-06-6	403420	292930	350310	376350	363040	354410	252620	206180	232710	168920	238960	213450	C00190	ko00520,ko00908,ko01100
Zmgn000173	149.05	75.01	150.053	C5H10O5	[M-H]-	D-Ribose	Others	50-69-1	13886	18026	17143	22246	22472	33175	25444	9605.9	8759.4	21028	17928	8288.6	C00121	ko00030,ko01100,ko02010
Zmgn000216	125	78.96	126.008	C2H7O4P	[M-H]-	2-Hydroxyethylphosphonic acid	Organic acids	22987-21-9	7710.8	9522.4	6476.9	20340	11818	23820	51511	15784	37092	39419	100760	24115	C06451	ko00440,ko00998,ko01100,ko01110
Zmgn000217	129.02	85.03	130.027	C5H6O4	[M-H]-	Methylenesuccinic acid	Organic acids	97-65-4	51729	32532	52795	29979	58296	35874	74604	58454	45291	87930	54132	46836	C00490	ko00660,ko01100
Zmgn000447	184.98	78.96	185.993	C3H7O7P	[M-H]-	3-Phospho-D-glyceric acid	Others	820-11-1	235100	465490	561100	368750	563630	527800	221920	169350	181930	99472	147830	191550	C00197	ko00010,ko00030,ko00260,ko00270,ko00561,ko00630,ko00710,ko01100,ko01110,ko01200,ko01230
Zmgn000503	133.05	71.01	134.058	C5H10O4	[M-H]-	2,3-Dihydroxy-3-Methylbutanoic Acid	Organic acids	1756-18-9	1241200	2672200	2501600	1634300	1261200	1585800	8023100	7859200	3863900	5888700	5606000	4875700	C04039	--
Zmgn001448	175.06	115.04	176.068	C7H12O5	[M-H]-	2-Propylmalic Acid*	Organic acids	-	11027	28136	22231	120650	60925	111090	15965	105920	21913	34695	51897	78922	C05994	ko00620
Zmgn002106	206.08	58.03	207.09	C11H13NO3	[M-H]-	N-Acetyl-L-phenylalanine	Amino acids and derivatives	2018-61-3	112440	110690	157480	123790	158520	158280	73986	102000	87146	89666	100770	70278	C03519	ko00360,ko01100
Zmgn003633	211.13	183.14	212.141	C12H20O3	[M-H]-	12-Oxo-10E-Dodecenoic Acid	Lipids	65410-38-0	1251	1513.7	950.31	2165.7	1964.1	1266	2140.9	1951.8	1352.6	1471.4	3294.5	3342.9	C16309	ko00592,ko01110
Zmgn004439	171.14	153.14	172.146	C10H20O2	[M-H]-	Decanoic acid	Organic acids	334-48-5	2612.7	2341.5	1705	2772.4	2555.4	2460.7	3049.3	2131.9	2749	1141	2516.4	4614.7	C01571	ko00061,ko01100
Zmgn004894	151.04	136.02	152.047	C8H8O3	[M-H]-	Methyl 4-hydroxybenzoate	Organic acids	99-76-3	509290	569150	410930	582490	442300	471680	277960	280550	283610	228890	303870	317930	--	--
Zmgn005057	297.24	183.01	298.251	C18H34O3	[M-H]-	9,10-Epoxyoctadecanoic Acid	Lipids	2443-39-2	352080	574920	698820	675660	545360	598510	782470	695790	509540	420110	556220	624600	C19418	ko00073
Zmgp003492	373.12	105.03	372.121	C20H20O7	[M+H]+	8-Hydroxy-α-conidendrin	Others	-	416160	547890	296060	227200	410440	395920	435110	340500	397720	459320	368470	472880	--	--
Zmhn000892	301.09	139.05	302.1	C13H18O8	[M-H]-	4-O-Glucosyl-3,4-dihydroxybenzyl alcohol	Phenolic acids	-	74581	66988	80824	52508	70558	68928	125530	47674	109310	42496	58906	59735	--	--
Zmhn001746	405.12	243.07	406.127	C20H22O9	[M-H]-	Piceatannol-3'-O-glucoside	Others	94356-26-0	396000	556900	533450	430950	370670	486230	1232400	989290	1496100	2246300	2231400	1239900	--	--
Zmhn001793	341.09	179.03	342.096	C15H18O9	[M-H]-	6-O-Caffeoyl-D-glucose	Phenolic acids	-	62808	76886	81617	89519	102080	115880	71501	48468	56805	75497	65408	53430	--	--
Zmhn001883	329.09	209.04	330.095	C14H18O9	[M-H]-	Vanillic acid-4-O-glucoside	Phenolic acids	32142-31-7	171650	137220	178740	227800	228370	182420	571560	643840	411450	537500	448410	652270	--	--
Zmhn001926	299.08	137.02	300.084	C13H16O8	[M-H]-	1-O-Salicyl-D-glucose	Phenolic acids	60517-74-0	3182300	665550	1657200	2208800	659830	798480	6520600	3564000	6100000	2279400	4385000	5169700	--	--
Zmhn001970	389.12	227.08	390.131	C20H22O8	[M-H]-	Piceid	Others	27208-80-6	5390	7291	9	9	2778.2	6169.5	4379	2208	5543.6	8694.6	6139.4	5300.3	C10275	--
Zmhn002301	325.09	163.04	326.1	C15H18O8	[M-H]-	p-Coumaric acid-4-O-glucoside	Phenolic acids	117405-48-8	396460	349240	420130	359780	288590	350980	732690	606990	823230	871580	827290	610160	C06739	--
Zmhn002334	355.1	193.05	356.111	C16H20O9	[M-H]-	6-O-Feruloyl-D-glucose	Phenolic acids	137887-25-3	203010	123890	148660	197300	117550	162040	214870	140900	197610	201770	167900	113770	--	--
Zmhn002422	355.1	193.05	356.11	C16H20O9	[M-H]-	1-O-Feruloyl-D-Glucose	Phenolic acids	-	947250	1035800	1037700	871370	936130	1043000	1451300	1160800	1243200	1394700	1152300	1302100	C17759	--
Zmhn003625	459.13	337.09	460.137	C23H24O10	[M-H]-	6-O-Glucosyl-feruloylbenzoic acid	Phenolic acids	-	4597.4	3841.6	3335.3	2029.6	2831.3	4777.5	5012.1	4609	4145.6	4154.4	6302.6	4909	--	--
Zmhp003186	771.21	147.04	770.205	C37H38O18	[M+H]+	Isovitexin-2''-O-(6'''-feruloyl)glucoside	Flavonoids	-	845520	822890	1380900	2154800	800100	1527100	454690	458430	480540	559900	529090	482520	--	--
Zmhp003322	741.2	433.11	740.195	C36H36O17	[M+H]+	Isovitexin-2''-O-(6'''-p-coumaroyl)glucoside	Flavonoids	-	1114500	1571800	1606700	1606700	980410	1615500	101080	150460	133460	110140	175340	157920	--	--
Zmhp004065	345.1	330.07	344.089	C18H16O7	[M+H]+	7,8-Dihydroxy-5,6,4'-trimethoxyflavone	Flavonoids	-	16428	7414.2	12926	10699	14127	13224	4844.3	3569.8	2018	2200.8	4366.6	4420.5	--	--
Zmjn000425	341.11	89.02	342.116	C12H22O11	[M-H]-	D-Lactulose	Others	4618-18-2	202040	238910	238850	275350	378800	129820	288970	535720	182760	366890	215960	335990	C07064	--
Zmjn001813	159.07	97.06	160.074	C7H12O4	[M-H]-	Pimelic acid*	Organic acids	111-16-0	22634	26240	31947	32128	49684	40392	164170	153960	31877	65546	78726	149070	C02656	ko00780,ko01100
Zmjn004133	311.22	293.21	312.23	C18H32O4	[M-H]-	9S-Hydroperoxy-10E,12Z-octadecadienoic acid	Lipids	5502-91-0	20683	15769	36170	119450	76263	69046	9717	9353.8	9606.5	18217	34293	47436	C14827	ko00591,ko01100
Zmjp000182	189.13	70.07	188.127	C7H16N4O2	[M+H]+	N-Monomethyl-L-arginine	Amino acids and derivatives	17035-90-4	286050	232320	365250	338420	844760	355700	139510	128600	115360	44227	208840	228900	C03884	--
Zmjp000624	168.06	150.05	167.058	C8H9NO3	[M+H]+	Pyridoxal	Others	66-72-8	115320	162920	198060	141360	142970	160920	39455	121800	52286	98200	79633	89801	C00250	ko00750,ko01100
Zmjp003031	611.16	449.11	610.153	C27H30O16	[M+H]+	Orientin-2''-O-galactoside	Flavonoids	-	974620	703960	1465600	2141800	901810	1761200	5022600	3886000	4676500	8093900	4747900	5006700	--	--
Zmjp003291	595.17	433.12	594.158	C27H30O15	[M+H]+	"Vitexin-2""-O-galactoside"	Flavonoids	-	6864800	8125200	7713800	7471500	7004300	6816100	3949500	5127300	3995500	3778800	4635700	5384800	--	--
Zmjp004852	509.13	347.08	508.122	C23H24O13	[M+H]+	5,6,3′,4′-Tetrahydroxy-3,7-dimethoxyflavone-6-O-glucoside	Flavonoids	-	48266	96559	70448	110530	99051	116940	284200	321200	368140	274970	356430	354470	--	--
Zmjp004875	347.07	315.06	346.069	C17H14O8	[M+H]+	5,6,3′,4′-Tetrahydroxy-3,7-dimethoxyflavone	Flavonoids	-	25020	35045	31503	26456	31290	36664	18328	23452	30726	36988	33331	8790.8	--	--
Zmln000899	343.11	181.05	344.111	C15H20O9	[M-H]-	Syringaldehyde-4-O-glucoside	Phenolic acids	-	53209	61886	55203	63712	69837	59314	75265	75115	92144	68879	73899	71794	--	--
Zmln002252	223.03	149.03	224.032	C10H8O6	[M-H]-	Sideretin (5,7,8-Trihydroxy-6-methoxycoumarin)	Lignans and Coumarins	-	210870	119430	94152	225390	234860	225390	245650	347320	167100	277250	209470	247180	C22007	--
Zmlp003063	741.23	433.12	740.209	C33H40O19	[M+H]+	Luteolin-7-O-(2''-O-rhamnosyl)rutinoside	Flavonoids	-	5045	4511.8	6826.8	5654.8	9	9	24922	16343	28819	38915	34725	22124	--	--
Zmlp005019	463.09	331.05	462.08	C21H18O12	[M+H]+	3,3'-O-Dimethylellagic Acid-4'-O-arabinoside	Tannins	-	141150	97701	128110	114900	101350	123070	532570	550190	524940	677720	530810	519730	--	--
Zmlp007578	345.06	313.03	344.053	C17H12O8	[M+H]+	3,3',4-O-Trimethylellagic acid	Tannins	1617-49-8	53062	34717	53799	60601	51565	39467	75545	49667	40863	65708	47264	52245	C10836	--
Zmpn000095	261.04	78.96	262.045	C6H15O9P	[M-H]-	Sorbitol-6-phosphate	Others	20479-58-7	5594	6152.7	6603.1	7239.4	7593.8	9454.4	8412.9	8787.9	5391.3	9970.3	10399	7548	C01096	ko00051,ko01100
Zmpn000199	209.03	85.03	210.038	C6H10O8	[M-H]-	D-Galactaric acid*	Others	526-99-8	60270	76704	59798	77686	67104	70919	96020	62303	95481	54688	104060	98143	C00879	ko00053,ko01100
Zmpn000638	130.05	88.04	131.069	C4H9N3O2	[M-H]-	3-Guanidinopropionic acid	Organic acids	353-09-3	145960	174330	142220	184320	205090	164700	161420	141270	191400	139440	150400	215170	C03065	--
Zmpn003368	293.21	195.14	294.219	C18H30O3	[M-H]-	13S-Hydroxy-9Z,11E,15Z-octadecatrienoic acid	Lipids	87984-82-5	27645	33790	44226	30541	54724	46641	12877	25960	18852	34956	19464	25064	C16316	ko00592
Zmpn003698	305.25	59.01	306.256	C20H34O2	[M-H]-	11,14,17-Eicosatrienoic acid*	Lipids	17046-59-2	1363.3	9	7938.2	18365	16361	21770	9	9	396.03	4071.8	9397.8	9143.2	C16522	ko01040
Zmtn001464	204.03	160.04	205.038	C10H7NO4	[M-H]-	4,8-Dihydroxyquinoline-2-carboxylic acid	Organic acids	59-00-7	123670	183820	168250	191540	175780	199430	90520	140520	115410	140480	109640	126730	C02470	ko00380
Zmtn001624	188.04	144.05	189.043	C10H7NO3	[M-H]-	N-Acetylisatin	Alkaloids	574-17-4	346110	1423300	1201400	348230	241710	728880	209950	1079700	174380	212610	375410	543360	C02172	ko00380
Zmtn001661	315.11	153.02	316.116	C14H20O8	[M-H]-	Vanilloloside	Others	74950-96-2	10351000	8255200	10145000	8037400	9662700	11465000	12128000	10392000	12828000	12164000	11086000	12361000	--	--
Zmxp002867	625.17	301.07	624.168	C28H32O16	[M+H]+	Chrysoeriol-5,7-di-O-glucoside	Flavonoids	-	62782	52106	95475	109310	61302	88195	708810	607700	781640	772070	722320	899670	--	--
Zmxp004503	655.18	331.06	654.18	C29H34O17	[M+H]+	Tricin-5,7-O-diglucoside	Flavonoids	-	754040	532340	563520	577410	531140	534770	1017500	795380	907210	1016100	978510	952450	--	--
Zmxp005470	579.13	331.08	578.127	C26H26O15	[M+H]+	Tricin-7-O-(6''-O-malonyl)glucoside	Flavonoids	-	649790	913070	922730	820370	809400	1023500	27917000	28855000	29214000	30145000	29519000	28222000	--	--
Zmyn000083	338.99	78.96	339.996	C6H14O12P2	[M-H]-	D-Glucose 1,6-bisphosphate	Others	10139-18-1	20857	23291	24751	35387	27814	33056	5055.5	4039	2459.6	3778.5	4883.7	2879.7	C01231	ko00500,ko01100
Zmyn000108	209.03	85.03	210.038	C6H10O8	[M-H]-	D-Saccharic acid*	Others	87-73-0	29279	29048	33251	35350	34992	36153	24634	18869	17964	37218	24959	11679	C00818	ko00053,ko01100
Zmyn000110	258.04	78.96	259.046	C6H14NO8P	[M-H]-	D-Glucosamine 1-phosphate	Others	2152-75-2	20578	24507	24452	13535	19600	13178	55985	44642	42972	58569	54872	49138	C06156	ko00520,ko01100
Zmyn000155	173.11	131.08	174.1	C7H14N2O3	[M-H]-	N-α-Acetyl-L-ornithine	Amino acids and derivatives	6205-08-9	422070	283760	410980	812590	1210000	471240	198140	210460	191320	73025	232380	330030	C00437	ko00220,ko01100,ko01110,ko01210,ko01230
Zmyn000247	147.03	57.03	148.037	C5H8O5	[M-H]-	2-Hydroxyglutaric Acid*	Organic acids	13095-48-2	16763	17603	20483	28054	50549	38434	26303	23486	16141	30491	52725	35033	C03196	ko00310,ko01100
Zmyn000453	191.02	111.01	192.027	C6H8O7	[M-H]-	Isocitric Acid	Organic acids	320-77-4	1002800	898990	947290	870540	1090800	715620	2928800	2535200	1978000	4069000	2791700	2263100	C00311	ko00020,ko00630,ko01100,ko01110,ko01200,ko01210,ko01230
Zmyn002919	135.04	91.05	136.052	C8H8O2	[M-H]-	2-Methylbenzoic acid	Phenolic acids	118-90-1	6550	5301.4	4076.2	3171.6	4533.6	3810.3	16569	11817	15812	25094	21070	15381	C07215	ko01100
Zmyn004548	291.2	235.17	292.204	C18H28O3	[M-H]-	12-Oxo-phytodienoic acid	Lipids	85551-10-6	4654.1	5910.3	7445.3	5331	8903.1	7602.7	3698.5	4138.5	4135.3	6571.5	5468.6	6598	C01226	ko00592,ko01100,ko01110
Zmyn004714	297.24	183.14	298.251	C18H34O3	[M-H]-	Ricinoleic acid	Lipids	141-22-0	52929	50203	85657	501040	359140	358220	34341	29129	37217	72143	158040	198710	C08365	--
Zmyn005015	298.27	254.25	299.282	C18H37NO2	[M-H]-	Palmitoylethanolamide	Lipids	544-31-0	2268.9	2923.2	1768.4	3053.1	3329.6	1604.2	1381.2	1020.2	1758.6	936.24	1767.9	2126.6	C16512	--
Zmyn005026	283.26	283.26	284.272	C18H36O2	[M-H]-	16-Methylheptadecanoic acid	Lipids	2724-58-5	43708000	59651000	61655000	50878000	69315000	87024000	52659000	39781000	38962000	46664000	42672000	53940000	C20356	--
Zmyn005384	299.26	253.26	300.266	C18H36O3	[M-H]-	2R-Hydroxyoctadecanoic Acid	Lipids	26633-48-7	93317	141190	137740	531430	431890	301480	34943	30214	31460	38599	49487	40611	C03042	--
Zmzn000078	168.99	78.96	169.998	C3H7O6P	[M-H]-	Dihydroxyacetone phosphate	Others	57-04-5	100380	95701	106120	168710	130780	155720	32740	15458	43110	37714	36803	36837	C00111	ko00010,ko00040,ko00051,ko00052,ko00561,ko00562,ko00564,ko00640,ko00710,ko00760,ko01100,ko01110,ko01200,ko01230
Zmzn000079	199	78.96	200.009	C4H9O7P	[M-H]-	D-Erythrose-4-phosphate	Others	585-18-2	23718	17791	23831	43772	26806	25030	19551	9393.5	18902	19271	17395	11159	C00279	ko00030,ko00400,ko00710,ko00750,ko00998,ko01100,ko01110,ko01200,ko01230
Zmzn000113	146.05	102.06	147.053	C5H9NO4	[M-H]-	L-threo-3-Methylaspartate	Amino acids and derivatives	6061-13-8	2475900	2443500	2438500	2066400	2227400	1986400	2019900	1590900	2457800	1429200	1882400	2022000	C03618	ko00630,ko00660,ko01100,ko01200
Zmzp006857	569.16	331.08	568.158	C29H28O12	[M+H]+	Tricin-4'-O-[β-guaiacyl-(9''-O-acetyl)glycerol]ether	Flavonoids	-	1288500	1587500	1139400	1317300	1175300	1051400	170750	189480	106420	128450	111440	145720	--	--
Zmzp006906	673.19	331.08	672.184	C36H32O13	[M+H]+	Tricin-4'-O-[β-guaiacyl-(9''-O-p-coumaroyl)glycerol]ether	Flavonoids	-	136920	115440	91975	93327	111140	78009	31126	34108	27177	34539	26690	30524	--	--

## Sheet: Table S3
Table S3:Differently accumulated metabolites (DAMs) in Nipponbare exposed to BPH for 48h compared with control Nipponbaree.
Index	Formula	Compounds	Class I	Class II	CAS	Level	N0_1	N0_2	N0_3	N48_1	N48_2	N48_3	VIP	Fold_Change	Log2FC	Type	cpd_ID	kegg_map
pmb0566	C26H28O15	Luteolin-7-O-glucoside-5-O-arabinoside	Flavonoids	Flavonoid	-	B	3282	5511.8	3810	9	9	9	1.66684	0.00214221	-8.86668	down	--	--
Hmfn000531	C6H8O6	L-Ascorbic acid (Vitamin C)	Others	Vitamin	50-81-7	A	9	9	9	10177	7665.3	4398.1	1.66429	823.719	9.68601	up	C00072	ko00053,ko00480,ko01100,ko01110
mws0255	C4H5N3O	Cytosine	Nucleotides and derivatives	Nucleotides and derivatives	71-30-7	A	74797	79230	77910	176570	178510	158420	1.65976	2.21396	1.14663	up	C00380	ko00240,ko01100
pmb0864	C19H40NO7P	LysoPE 14:0	Lipids	LPE	-	A	61251	58196	67005	138060	122420	132860	1.65011	2.1096	1.07697	up	--	--
Lmhp008763	C21H42NO7P	LysoPE 16:1(2n isomer)	Lipids	LPE	-	A	39517	60302	101290	1657000	1321400	1477600	1.64148	22.1571	4.4697	up	--	--
pmf0297	C20H42O	1-Eicosanol	Lipids	Free fatty acids	629-96-9	B	32487	31554	52309	357240	250730	260250	1.63612	7.46214	2.89959	up	--	--
mws0874	C10H14N5O7P	3'-Adenylic Acid	Nucleotides and derivatives	Nucleotides and derivatives	84-21-9	A	25475	30691	32112	79008	104750	83054	1.63569	3.02241	1.5957	up	C01367	ko00230,ko01100
Lmhp008273	C20H40NO7P	LysoPE 15:1(2n isomer)	Lipids	LPE	-	B	2271.5	2964.2	3158.9	13449	19310	23524	1.63415	6.70467	2.74517	up	--	--
pme3732	C9H13N3O5	Cytidine	Nucleotides and derivatives	Nucleotides and derivatives	65-46-3	A	90622	77975	90681	196640	174580	223690	1.63145	2.29449	1.19817	up	C00475	ko00240,ko01100,ko02010
Zmyn004714	C18H34O3	Ricinoleic acid	Lipids	Free fatty acids	141-22-0	A	52929	50203	85657	501040	359140	358220	1.6298	6.45377	2.69014	up	C08365	--
pmd0132	C24H50NO7P	LysoPC 16:0(2n isomer)	Lipids	LPC	-	A	1205800	1063800	1379800	2550800	2833500	2449500	1.62872	2.1466	1.10205	up	--	--
Lmhp009464	C22H44NO7P	LysoPE 17:1(2n isomer)	Lipids	LPE	-	B	10858	15148	12940	42177	44811	61095	1.62596	3.80226	1.92686	up	--	--
Lmhp008337	C19H40NO7P	LysoPE 14:0(2n isomer)	Lipids	LPE	-	A	11302	9960.9	14160	70878	44292	47340	1.62224	4.58771	2.19777	up	--	--
pme1194	C9H13N3O4	2'-Deoxycytidine	Nucleotides and derivatives	Nucleotides and derivatives	951-77-9	B	19484	11553	18963	179460	109100	100570	1.62174	7.7826	2.96025	up	C00881	ko00240,ko01100,ko02010
pme0534	C6H12O7	Gluconic acid	Others	Saccharides and Alcohols	526-95-4	A	241900	266820	272570	655680	666200	952470	1.62001	2.91102	1.54152	up	C00257	ko00030,ko01100,ko01110,ko01200
mws0491	C8H11N	Phenethylamine	Alkaloids	Alkaloids	64-04-0	A	887270	756450	895450	1580400	1657200	2038500	1.6137	2.07788	1.05511	up	C05332	ko00360,ko01100
Lmhp009034	C21H42NO7P	LysoPE 16:1	Lipids	LPE	-	A	22318	18918	65313	655480	486020	520200	1.60753	15.5956	3.96307	up	--	--
pmd0130	C22H46NO7P	LysoPC 14:0	Lipids	LPC	20559-16-4	A	157420	134540	160080	280200	401870	339990	1.60437	2.26099	1.17696	up	--	--
pmb0862	C20H42NO7P	LysoPC 12:0	Lipids	LPC	20559-18-6	B	2602	2832.3	4315.3	9684.2	10821	9215.9	1.60304	3.04844	1.60807	up	--	--
pme1216	C6H5NO2	2-Picolinic acid	Organic acids	Organic acids	98-98-6	B	46699	61831	65951	155890	143740	206170	1.60078	2.89888	1.5355	up	C10164	ko00380,ko01100
Lmhp008833	C24H48NO7P	LysoPC 16:1(2n isomer)	Lipids	LPC	-	A	122090	150440	286210	1192700	1000600	965140	1.59867	5.65279	2.49896	up	--	--
mws0251	C5H6N2O2	Thymine	Nucleotides and derivatives	Nucleotides and derivatives	65-71-4	B	37596	23573	22279	77016	83057	82092	1.59838	2.90199	1.53704	up	C00178	ko00240,ko01100
Lmhp008440	C20H40NO7P	LysoPE 15:1	Lipids	LPE	-	B	5134.3	5206.2	6205	10428	14741	14924	1.59762	2.4232	1.27691	up	--	--
pme2292	C4H12N2	Putrescine	Alkaloids	Phenolamine	110-60-1	B	402990	309280	682970	3515500	2224300	2421700	1.59601	5.84953	2.54832	up	C00134	ko00330,ko00472,ko00480,ko00960,ko01100,ko01110,ko02010
pmb3101	C7H12O5	2-Isopropylmalic Acid	Organic acids	Organic acids	49601-06-1	A	15745	26844	25401	119070	72805	96344	1.59221	4.23914	2.08377	up	C02504	ko00290,ko00620,ko01100,ko01110,ko01210,ko01230
Lmhp010041	C27H46NO7P	LysoPE 22:5	Lipids	LPE	-	B	2740.2	1562.2	2755.4	10487	10380	18468	1.59215	5.57327	2.47852	up	--	--
pme1841	C5H14N2	Cadaverine	Alkaloids	Phenolamine	462-94-2	B	43197	48148	75572	185680	163630	226600	1.59056	3.45028	1.78671	up	C01672	ko00310,ko00480,ko00960,ko01100,ko01110
mws0601	C5H5NO2	Pyrrole-2-carboxylic acid	Organic acids	Organic acids	634-97-9	B	18182	19177	12541	35990	39117	38305	1.58864	2.27279	1.18446	up	C05942	ko00330
Lmhp012042	C21H38O4	2-Linoleoylglycerol	Lipids	Glycerol ester	3443-82-1	A	204720	171050	320030	720490	709370	709070	1.58776	3.07406	1.62014	up	--	--
pme1540	C28H32O16	Isorhamnetin-3-O-neohesperidoside	Flavonoids	Flavonols	55033-90-4	B	9060.4	7662	11447	22480	20652	18574	1.58724	2.19053	1.13128	up	--	--
mws0636	C18H20N2O3	L-Phenylalanyl-L-phenylalanine	Amino acids and derivatives	Amino acids and derivatives	2577-40-4	B	12577	11708	14600	29748	55556	41164	1.58557	3.25236	1.70149	up	--	--
pmb0863	C24H46NO7P	LysoPC 16:2	Lipids	LPC	-	A	10753	14442	22339	57816	80960	58667	1.58491	4.15372	2.0544	up	--	--
mws0017	C7H19N3	Spermidine	Alkaloids	Phenolamine	124-20-9	B	140920	89473	137250	484490	626670	339170	1.58358	3.94494	1.98	up	C00315	ko00330,ko00410,ko00480,ko00940,ko01100,ko02010
pme1178	C10H13N5O5	Guanosine	Nucleotides and derivatives	Nucleotides and derivatives	118-00-3	A	2119900	1797100	2476800	10285000	5868300	6118000	1.5822	3.48327	1.80044	up	C00387	ko00230,ko01100,ko02010
mws1433	C18H19NO4	N-Feruloyltyramine	Alkaloids	Phenolamine	66648-43-9	A	155270	107300	253340	835020	985810	1647300	1.58126	6.72235	2.74897	up	C02717	--
pme2122	C5H9N3	Histamine	Amino acids and derivatives	Amino acids and derivatives	51-45-6	B	73895	58717	85902	192750	148040	151810	1.57905	2.25432	1.17269	up	C00388	ko00340,ko01100,ko01110
Lmhp010190	C26H52NO7P	LysoPC 18:1(2n isomer)	Lipids	LPC	-	A	3587600	2926800	7948300	26182000	29463000	23181000	1.57496	5.4503	2.44633	up	--	--
Zmyn005384	C18H36O3	2R-Hydroxyoctadecanoic Acid	Lipids	Free fatty acids	26633-48-7	A	93317	141190	137740	531430	431890	301480	1.57317	3.39774	1.76458	up	C03042	--
Lmbn005287	C18H32O4	7S,8S-DiHODE; (9Z,12Z)-(7S,8S)-Dihydroxyoctadeca-9,12-dienoic acid	Lipids	Free fatty acids	143288-65-7	A	25148	18815	20833	50568	46051	36450	1.57279	2.05366	1.0382	up	C07354	ko00591
pme0278	C7H14N2O4	2,6-Diaminooimelic acid	Amino acids and derivatives	Amino acids and derivatives	583-93-7	B	40843	45193	31593	81502	111350	134360	1.57239	2.78173	1.47598	up	C00666	ko00300,ko01100,ko01110,ko01230
Lmbn001754	C7H12O5	3-Isopropylmalic Acid*	Organic acids	Organic acids	921-28-8	B	16605	19539	24778	117400	54579	94229	1.56821	4.36965	2.12752	up	C04411	ko00290,ko01100,ko01110,ko01210,ko01230
pmb0874	C23H44NO7P	LysoPE 18:2(2n isomer)	Lipids	LPE	-	A	5345500	5450900	9549000	18848000	21059000	17825000	1.56714	2.83759	1.50467	up	--	--
pmp001251	C26H50NO7P	LysoPC 18:2(2n isomer)	Lipids	LPC	-	A	518860	561490	1168700	2831900	3859100	2651700	1.55841	4.15407	2.05452	up	--	--
Lmhp009769	C22H44NO7P	LysoPE 17:1	Lipids	LPE	-	B	6816.1	9304.3	10997	21636	19116	27760	1.55474	2.5265	1.33714	up	--	--
pmb2260	C23H46NO7P	LysoPC 15:1	Lipids	LPC	-	A	36130	32565	28429	58606	105730	82044	1.54971	2.53676	1.34299	up	--	--
pmd0146	C28H54NO7P	LysoPC 20:2(2n isomer)	Lipids	LPC	-	B	12623	7708.4	14373	42949	55953	29378	1.54848	3.69636	1.88611	up	--	--
mws0847	C6H7N5	1-Methyladenine	Nucleotides and derivatives	Nucleotides and derivatives	5142-22-3	B	62704	43297	40529	89833	110100	93523	1.54285	2.0027	1.00195	up	C02216	--
pmb0069	C7H7NO	Benzamide	Phenolic acids	Phenolic acids	55-21-0	B	211650	178620	207660	322310	390370	513900	1.54146	2.05138	1.03659	up	C09815	--
pme0040	C5H5N5	Adenine	Nucleotides and derivatives	Nucleotides and derivatives	73-24-5	A	1489400	1053500	974490	2593800	2026000	2654600	1.5365	2.06812	1.04832	up	C00147	ko00230,ko00908,ko01100
mws0248	C9H12N2O6	Uridine	Nucleotides and derivatives	Nucleotides and derivatives	58-96-8	A	33578	47208	58443	229090	110210	208280	1.53479	3.93295	1.97561	up	C00299	ko00240,ko01100,ko02010
pme0122	C8H16N2O3	N6-Acetyl-L-lysine	Amino acids and derivatives	Amino acids and derivatives	692-04-6	B	264870	217600	334890	637570	651540	464150	1.53307	2.14503	1.101	up	C02727	ko00310,ko01100
pmb0856	C23H46NO7P	LysoPE 18:1(2n isomer)	Lipids	LPE	-	A	965980	387020	1527200	6629100	5373400	4873800	1.53119	5.85942	2.55076	up	--	--
Lmbn005369	C18H32O3	13(S)-HODE;13(S)-Hydroxyoctadeca-9Z,11E-dienoic acid*	Lipids	Free fatty acids	10219-69-9	A	509940	434140	839430	2522100	1607400	1554000	1.53112	3.18669	1.67206	up	C14762	ko00591
pme0264	C10H14N2O5	Thymidine	Nucleotides and derivatives	Nucleotides and derivatives	50-89-5	B	28253	9558	51845	424600	258890	203630	1.52819	9.89471	3.30666	up	C00214	ko00240,ko01100
pme0183	C5H5N5O	Isoguanine	Nucleotides and derivatives	Nucleotides and derivatives	3373-53-3	A	168350	77325	69894	446710	339110	322160	1.52729	3.51105	1.8119	up	--	--
pmb0889	C18H30O2	Punicic acid (9Z,11E,13Z-octadecatrienoic acid)	Lipids	Free fatty acids	544-72-9	A	892190	744920	1569500	4202400	2925800	2792400	1.52297	3.0938	1.62938	up	C08364	--
Zmjn004133	C18H32O4	9S-Hydroperoxy-10E,12Z-octadecadienoic acid	Lipids	Free fatty acids	5502-91-0	B	20683	15769	36170	119450	76263	69046	1.52149	3.64571	1.8662	up	C14827	ko00591,ko01100
pmb2787	C18H30O3	9-Oxo-10E,12Z-octadecadienoic acid	Lipids	Free fatty acids	54232-59-6	B	10262	8610.4	14543	26101	24934	20012	1.52076	2.12618	1.08826	up	C14766	ko00591
pmb0197	C11H15N5O5	N7-Methylguanosine	Nucleotides and derivatives	Nucleotides and derivatives	20244-86-4	B	20464	19504	20397	64094	38525	36426	1.51999	2.3034	1.20377	up	C20674	--
Zmgn001448	C7H12O5	2-Propylmalic Acid*	Organic acids	Organic acids	-	B	11027	28136	22231	120650	60925	111090	1.51881	4.767	2.25308	up	C05994	ko00620
pme3968	C6H7N5O	7-Methylguanine	Nucleotides and derivatives	Nucleotides and derivatives	578-76-7	B	43623	25352	31984	92622	73720	62893	1.51623	2.27058	1.18306	up	C02242	--
Rfmb091	C18H32O3	9S-Hydroxy-10E,12Z-octadecadienoic acid*	Lipids	Free fatty acids	15514-85-9	A	500370	417550	839190	2463500	1582400	1460100	1.51616	3.13355	1.6478	up	C14767	ko00591
Hmqp005411	C18H32O3	9-Oxo-12Z-Octadecenoic acid*	Lipids	Free fatty acids	112543-32-5	B	128020	118400	179040	550800	339970	286920	1.50983	2.76804	1.46886	up	--	--
Hmsp000364	C7H13NO2	L-Cyclopentylglycine	Amino acids and derivatives	Amino acids and derivatives	2521-84-8	B	79953	74702	90337	198420	124050	210540	1.50686	2.17562	1.12143	up	--	--
mws0263	C5H7NO3	5-Oxo-L-Proline	Amino acids and derivatives	Amino acids and derivatives	98-79-3	A	3526.9	7565.1	4437.7	11801	15657	13396	1.50623	2.6307	1.39545	up	C01879	ko00480,ko01100
pmb2804	C18H32O4	13S-Hydroperoxy-9Z,11E-octadecadienoic acid	Lipids	Free fatty acids	33964-75-9	B	72050	72335	113180	260190	169290	175640	1.50464	2.34939	1.23228	up	C04717	ko00591,ko01100
pmb0508	C14H20N4O2	p-Coumaroylagmatine	Alkaloids	Phenolamine	7295-86-5	B	4479.2	12450	19344	86551	52843	77744	1.50249	5.98618	2.58164	up	C04498	ko00330,ko01100
pmp001252	C17H17NO3	p-Coumaroyltyramine	Alkaloids	Phenolamine	36417-86-4	A	115040	122840	117400	345980	366080	1010200	1.50068	4.84761	2.27727	up	--	--
Zmyn000247	C5H8O5	2-Hydroxyglutaric Acid*	Organic acids	Organic acids	13095-48-2	A	16763	17603	20483	28054	50549	38434	1.49963	2.1338	1.09343	up	C03196	ko00310,ko01100
mws0191	C5H11NO2	Betaine	Alkaloids	Alkaloids	107-43-7	A	257400	217000	230530	634980	441030	1055200	1.49275	3.02329	1.59612	up	C00719	ko00260,ko01100,ko02010
pmb2799	C18H32O3	12,13-Epoxy-9-Octadecenoic Acid	Lipids	Free fatty acids	6799-85-5	A	32249	33486	59451	159560	102820	91404	1.49227	2.82607	1.4988	up	C14826	ko00591,ko01100
mws0574	C4H8O3	2-Hydroxyisobutyric acid	Organic acids	Organic acids	594-61-6	B	5169.2	5059.1	6962.3	15053	8983.4	12160	1.49052	2.10559	1.07423	up	C21297	--
mws0371	C22H32O2	Cis-4,7,10,13,16,19-Docosahexaenoic Acid	Lipids	Free fatty acids	6217-54-5	B	3038.4	2595.3	3904.2	8210.1	5278.8	5872.1	1.48565	2.0299	1.02141	up	C06429	ko01040
pme0253	C8H15NO3	N-Acetyl-L-leucine	Amino acids and derivatives	Amino acids and derivatives	1188-21-2	B	77331	48921	42845	108580	154470	110430	1.48456	2.20867	1.14318	up	C02710	--
Lmhp007598	C27H52NO7P	LysoPC 19:2(2n isomer)	Lipids	LPC	-	A	5642.3	9009	9764.5	30468	20378	15855	1.48129	2.73188	1.44989	up	--	--
pmc0960	C28H50NO7P	LysoPC 20:4	Lipids	LPC	-	B	32055	41264	76489	484770	133340	272170	1.47017	5.94281	2.57114	up	--	--
pmb0776	C20H20N2O3	N-Feruloyltryptamine	Alkaloids	Phenolamine	53905-13-8	A	19341	12711	39859	76162	74816	150980	1.46317	4.19905	2.07006	up	--	--
ML10179289	C8H10O	2-Phenylethanol	Phenolic acids	Phenolic acids	60-12-8	B	148060	87747	128570	216810	215800	319250	1.45856	2.06341	1.04503	up	C05853	ko00360
mws0609	C10H12N5O7P	Guanosine 3',5'-cyclic monophosphate	Nucleotides and derivatives	Nucleotides and derivatives	7665-99-8	A	130370	67434	48581	195290	214790	240290	1.45835	2.63965	1.40035	up	C00942	ko00230,ko01100
mws2213	C9H8O2	Cinnamic acid	Phenolic acids	Phenolic acids	140-10-3	B	1840.1	1285.3	824.25	2937.7	2567.5	3599.3	1.44859	2.30514	1.20485	up	C00423	ko00130,ko00360,ko00940,ko00998,ko01100,ko01110
Lmhp009682	C30H52NO7P	LysoPC 22:5(2n isomer)	Lipids	LPC	-	B	6416.6	2702.2	4742.7	11393	26525	50766	1.44802	6.39786	2.67759	up	--	--
pmd0147	C28H54NO7P	LysoPC 20:2	Lipids	LPC	-	B	14959	11675	24232	36408	38489	30905	1.44465	2.08001	1.05659	up	--	--
pma1751	C12H15NO7	N-(beta-D-Glucosyl)nicotinate	Others	Vitamin	-	B	12246	6406.9	8183.6	15645	22635	17001	1.44454	2.05992	1.04259	up	--	--
Lmhp010394	C30H54NO7P	LysoPC 22:4	Lipids	LPC	-	B	1119.2	9	9	7997.6	10851	14096	1.44147	28.9699	4.85648	up	--	--
Zmgn000216	C2H7O4P	2-Hydroxyethylphosphonic acid	Organic acids	Organic acids	22987-21-9	B	7710.8	9522.4	6476.9	20340	11818	23820	1.43966	2.36093	1.23936	up	C06451	ko00440,ko00998,ko01100,ko01110
pmp001270	C24H48NO7P	LysoPC 16:1	Lipids	LPC	76790-27-7	A	58034	75073	73998	99446	206550	181810	1.43919	2.35536	1.23595	up	--	--
Lmbn006152	C18H32O2	(9Z,11E)-Octadecadienoic acid	Lipids	Free fatty acids	2540-56-9	A	31399	20527	47820	68503	69044	81494	1.4331	2.19599	1.13487	up	C04056	ko00591
pmb0764	C6H9NOS	4-Methyl-5-thiazoleethanol	Others	Others	137-00-8	B	23636	12829	9268.7	30115	44996	39868	1.43203	2.5141	1.33004	up	C04294	ko00730,ko01100
Lmhp112042	C21H38O4	1-Linoleoylglycerol	Lipids	Glycerol ester	2277-28-3	A	210220	154790	519990	908680	866210	810680	1.42717	2.92155	1.54673	up	--	--
pme0490	C6H5NO2	Nicotinic acid (Vitamin B3)	Others	Vitamin	59-67-6	B	104440	139870	110200	252120	164520	315950	1.42154	2.06649	1.04718	up	C00253	ko00760,ko00960,ko01100,ko01110
pmp001273	C26H50NO7P	LysoPC 18:2	Lipids	LPC	-	A	284240	197690	618530	1052000	1186300	848770	1.4215	2.80525	1.48813	up	--	--
Hmqp005455	C18H32O3	15(R)-Hydroxylinoleic Acid*	Lipids	Free fatty acids	177931-23-6	B	32566	22283	54570	206670	106080	77937	1.41884	3.57056	1.83615	up	--	--
Lmbn005662	C18H32O3	9(10)-EpOME;(9R,10S)-(12Z)-9,10-Epoxyoctadecenoic acid	Lipids	Free fatty acids	16833-56-0	A	103840	90995	157540	472970	239230	221450	1.41491	2.64959	1.40577	up	C14825	ko00591,ko01100
Xmzn007677	C33H35N5O5	Ergotamine	Alkaloids	Alkaloids	113-15-5	B	240730	111390	516950	1031300	1221400	849870	1.41394	3.56999	1.83592	up	C07544	ko01110
Lmhp009890	C28H52NO7P	LysoPC 20:3	Lipids	LPC	1199257-41-4	A	62165	9922.6	114520	420970	376420	461450	1.40807	6.74592	2.75402	up	--	--
pmp001281	C26H52NO7P	LysoPC 18:1	Lipids	LPC	-	A	2019900	1001300	4997400	10113000	10772000	7997200	1.40697	3.6019	1.84876	up	--	--
pme1184	C10H13N5O4	2'-Deoxyguanosine	Nucleotides and derivatives	Nucleotides and derivatives	961-07-9	B	211830	43304	281150	1518300	885050	684300	1.4063	5.75749	2.52544	up	C00330	ko00230,ko01100,ko02010
Lmhp009349	C25H44NO7P	LysoPE 20:4(2n isomer)	Lipids	LPE	-	B	5069	11724	16922	78353	24486	65181	1.40357	4.98354	2.31717	up	--	--
mws1060	C10H12N4O5	9-(Arabinosyl)hypoxanthine	Nucleotides and derivatives	Nucleotides and derivatives	7013-16-3	A	367890	59747	1618100	10118000	5325800	5750300	1.40189	10.3601	3.37297	up	--	--
pmb0881	C23H44NO7P	LysoPE 18:2	Lipids	LPE	-	A	2139800	1446700	3869600	6046400	6678800	4838400	1.40133	2.3556	1.2361	up	--	--
Hmqp006235	C26H46NO7P	LysoPC 18:4	Lipids	LPC	-	B	8329.6	9414.9	10307	13664	18272	30593	1.39588	2.22908	1.15645	up	--	--
Lmhp010908	C27H54NO7P	LysoPC 19:1	Lipids	LPC	-	A	7015.4	4224	5776.2	8126.2	16761	19578	1.38676	2.6132	1.38582	up	--	--
pme1109	C5H5N5O	Guanine	Nucleotides and derivatives	Nucleotides and derivatives	73-40-5	A	1167700	478530	392740	2408900	1397500	1728700	1.3834	2.71465	1.44077	up	C00242	ko00230,ko01100
mws0376	C4H4O4	Fumaric acid	Organic acids	Organic acids	110-17-8	B	316140	180090	131500	357560	560240	464120	1.38294	2.20146	1.13846	up	C00122	ko00020,ko00190,ko00220,ko00250,ko00350,ko00360,ko00620,ko00650,ko00760,ko01100,ko01110,ko01200
mws0884	C10H12N5O6P	Cyclic 3',5'-Adenylic acid	Nucleotides and derivatives	Nucleotides and derivatives	60-92-4	A	15121	38000	19969	46978	63589	47483	1.37016	2.1624	1.11264	up	C00575	ko00230,ko01100
pmb2228	C27H56NO7P	LysoPC 19:0	Lipids	LPC	108273-88-7	A	2726.8	3231.9	4063	24266	10287	5723.3	1.36053	4.01891	2.0068	up	--	--
pme0026	C6H14N2O2	L-Lysine	Amino acids and derivatives	Amino acids and derivatives	56-87-1	A	13978000	9691000	12483000	23118000	40642000	17348000	1.36045	2.24353	1.16577	up	C00047	ko00300,ko00310,ko00780,ko00960,ko00970,ko01100,ko01110,ko01210,ko01230,ko02010
mws0289	C23H46NO7P	LysoPE 18:1	Lipids	LPE	89576-29-4	A	807000	225970	1417400	3533900	3065200	2431800	1.35635	3.68553	1.88187	up	--	--
mws5035	C15H22N2O3	L-Leucyl-L-phenylalanine	Amino acids and derivatives	Amino acids and derivatives	56217-82-4	B	93196	141700	194880	218600	401540	287340	1.34915	2.11152	1.07828	up	--	--
pme3961	C10H13N5O3	2'-Deoxyadenosine	Nucleotides and derivatives	Nucleotides and derivatives	958-09-8	A	231810	139990	280830	318940	565210	425400	1.34097	2.00657	1.00473	up	C00559	ko00230,ko01100,ko02010
Lmhp007840	C27H52NO7P	LysoPC 19:2	Lipids	LPC	-	A	3112.7	5065.6	6669.4	23488	9418.7	9879.9	1.33964	2.8817	1.52692	up	--	--
mws0639	C7H6O4	2,3-Dihydroxybenzoic Acid	Organic acids	Organic acids	303-38-8	B	633690	1103800	651890	1100000	3439700	3084100	1.33617	3.1907	1.67387	up	C00196	ko01110
Lmhp011549	C28H56NO7P	LysoPC 20:1	Lipids	LPC	-	A	11242	20664	25289	28026	54236	53881	1.33532	2.38033	1.25116	up	--	--
mws0369	C20H32O2	Arachidonic Acid	Lipids	Free fatty acids	506-32-1	B	4302.8	6572.6	8552.8	59589	11345	23936	1.33344	4.88311	2.2878	up	C00219	ko00590,ko00591,ko01040,ko01100
pmb0880	C23H48NO7P	LysoPE 18:0(2n isomer)	Lipids	LPE	-	A	12372	3699.7	20822	45252	43410	30602	1.32896	3.23264	1.69271	up	--	--
pme0256	C5H4N4O2	Xanthine	Nucleotides and derivatives	Nucleotides and derivatives	69-89-6	A	150610	70664	68625	394140	180050	176260	1.31789	2.58866	1.37221	up	C00385	ko00230,ko00232,ko01100,ko01110
pme0193	C5H10N2O3	L-Glutamine	Amino acids and derivatives	Amino acids and derivatives	56-85-9	A	12977000	8861900	11626000	21308000	39610000	15415000	1.3177	2.28099	1.18966	up	C00064	ko00220,ko00230,ko00240,ko00250,ko00630,ko00750,ko00910,ko00970,ko01100,ko01230,ko02010
Zmyn000155	C7H14N2O3	N-α-Acetyl-L-ornithine	Amino acids and derivatives	Amino acids and derivatives	6205-08-9	A	422070	283760	410980	812590	1210000	471240	1.30482	2.23299	1.15898	up	C00437	ko00220,ko01100,ko01110,ko01210,ko01230
Lmbp000123	C6H13NO2S	L-Homomethionine	Amino acids and derivatives	Amino acids and derivatives	25148-30-5	A	3882300	2706300	3674200	5759200	11219000	4715800	1.29318	2.11385	1.07987	up	C17213	ko00966,ko01110,ko01210
Lmhp002031	C12H24N2O3	L-Leucyl-L-Leucine	Amino acids and derivatives	Amino acids and derivatives	3303-31-9	B	108500	155790	226480	232640	559190	322620	1.28342	2.27082	1.18321	up	--	--
Lmhp009368	C30H50NO7P	LysoPC 22:6	Lipids	LPC	-	B	5437.6	5257.1	9286.8	8406.3	50079	41980	1.27194	5.02792	2.32996	up	--	--
Lmhp008718	C25H48NO7P	LysoPC 17:2	Lipids	LPC	-	A	27023	40824	53608	49756	104350	123400	1.26131	2.28485	1.1921	up	--	--
pme3967	C12H17N5O5	2-(Dimethylamino)guanosine	Nucleotides and derivatives	Nucleotides and derivatives	2140-67-2	B	77814	27199	91618	137340	123670	137210	1.2284	2.02521	1.01807	up	--	--
pmn001691	C18H32O5	9,12,13-Trihydroxy-10,15-octadecadienoic acid	Lipids	Free fatty acids	-	B	4088.3	14615	10128	13175	30136	32643	1.21628	2.63443	1.39749	up	--	--
HJAP023	C33H40O21	Kaempferol-6,8-di-C-glucoside-7-O-glucoside	Flavonoids	Flavonoid	-	B	42160	21681	25046	23521	11363	8948.1	1.21339	0.493122	-1.01998	down	--	--
pme2362	C8H8O3	Mandelic acid	Phenolic acids	Phenolic acids	90-64-2	B	64536	73756	56908	68544	214070	186290	1.2129	2.40217	1.26434	up	C01984	--
pma6455	C5H11O8P	Ribulose-5-phosphate	Others	Saccharides and Alcohols	4300-28-1	B	61086	53630	114460	125240	474560	136960	1.21266	3.21482	1.68474	up	C00117	ko00030,ko00230,ko00440,ko00710,ko00750,ko01100,ko01110,ko01200,ko01230
Hmcp001578	C28H32O17	Isorhamnetin-3,7-O-diglucoside	Flavonoids	Flavonols	6758-51-6	B	7791.4	11907	7870.4	9	7241.9	9	1.19919	0.263338	-1.92501	down	--	--
pmp000091	C23H24O9	1,3-O-Diferuloylglycerol	Phenolic acids	Phenolic acids	83008-46-2	A	97712	34426	88363	154450	106150	343690	1.19041	2.74053	1.45446	up	--	--
pmb0952	C12H17N4OS+	Thiamine (Vitamin B1)	Others	Vitamin	70-16-6	B	26437	18115	46083	62415	106740	37070	1.17623	2.27534	1.18608	up	C00378	ko00730,ko01100,ko02010,ko04122
Zmlp003063	C33H40O19	Luteolin-7-O-(2''-O-rhamnosyl)rutinoside	Flavonoids	Flavonoid	-	B	5045	4511.8	6826.8	5654.8	9	9	1.17524	0.346249	-1.53012	down	--	--
Hmgn002038	C29H34O16	β-Oxoacteoside	Phenolic acids	Phenolic acids	-	B	3302.2	8777	6844	6095.5	9	9	1.17255	0.323069	-1.63009	down	--	--
Lmhp009497	C25H44NO7P	LysoPE 20:4	Lipids	LPE	-	B	2422.2	7878.3	8365.6	20184	8002.6	23066	1.17209	2.74576	1.4572	up	--	--
mws1519	C27H32O15	Eriodictyol-7-O-Rutinoside (Eriocitrin)	Flavonoids	Dihydroflavone	13463-28-0	B	5291.5	2086	2620.2	3156.5	9	9	1.17191	0.317523	-1.65507	down	C09732	--
Lmhp002001	C14H20N2O3	L-Valyl-L-Phenylalanine	Amino acids and derivatives	Amino acids and derivatives	3918-92-1	B	9	9	225640	169170	218710	205060	1.16422	2.6276	1.39375	up	--	--
pme0088	C15H10O6	Luteolin (5,7,3',4'-Tetrahydroxyflavone)	Flavonoids	Flavonoid	491-70-3	B	2773.2	9	9	2074.8	2213.1	2161.7	1.14524	2.31069	1.20832	up	C01514	ko00941,ko00944,ko01100,ko01110
mws0520	C11H13NO4	N-Acetyl-L-tyrosine	Amino acids and derivatives	Amino acids and derivatives	537-55-3	B	17353	10828	6947.5	30018	13105	27322	1.1442	2.00535	1.00386	up	--	--
mws0944	C20H34O2	5(Z),8(Z),11(Z)-Eicosatrienoic acid	Lipids	Free fatty acids	20590-32-3	B	1450.3	9	7305.3	20835	14047	20795	1.12566	6.35249	2.66732	up	C21938	--
Zmpn003698	C20H34O2	11,14,17-Eicosatrienoic acid*	Lipids	Free fatty acids	17046-59-2	B	1363.3	9	7938.2	18365	16361	21770	1.12528	6.06799	2.60122	up	C16522	ko01040
mws0260	C6H14N4O2	L-Arginine	Amino acids and derivatives	Amino acids and derivatives	74-79-3	A	2614800	2431700	3951000	5508800	11198000	3284300	1.12273	2.22185	1.15176	up	C00062	ko00220,ko00261,ko00330,ko00472,ko00970,ko01100,ko01110,ko01230,ko02010
Rfmb25702	C28H34O12	Pinoresinol-4-O-(6''-acetyl)glucoside	Lignans and Coumarins	Lignans	-	A	9	9	3158.9	1851.9	3291.7	1725	1.11457	2.16204	1.1124	up	--	--
Lmgp000796	C8H7NO2	4-Hydroxymandelonitrile	Alkaloids	Alkaloids	13093-65-7	A	994290	294000	591410	1141700	1922400	795100	1.11387	2.05309	1.0378	up	C00650	--
Lmbn006210	C20H34O2	Dihomo-gamma-linolenic acid; (8Z,11Z,14Z)-Icosatrienoic acid*	Lipids	Free fatty acids	1783-84-2	B	1978.5	9	6839	19225	15988	21057	1.11138	6.37512	2.67245	up	C03242	ko00591,ko01040,ko01100
pme1210	C5H11NO2S	L-Methionine	Amino acids and derivatives	Amino acids and derivatives	63-68-3	A	1042100	312650	614770	1163500	2242100	835610	1.11021	2.15342	1.10663	up	C00073	ko00270,ko00966,ko00970,ko01100,ko01110,ko01210,ko01230
Lmhp010099	C30H52NO7P	LysoPC 22:5	Lipids	LPC	-	B	4539.1	9	4804	13129	20156	50304	1.10107	8.93799	3.15995	up	--	--
Lmhp009802	C25H46NO7P	LysoPE 20:3(2n isomer)	Lipids	LPE	-	B	8212.9	9	7249.6	33739	30644	26055	1.04684	5.84546	2.54732	up	--	--
Lmhp010040	C25H46NO7P	LysoPE 20:3	Lipids	LPE	-	B	5783.1	9	8331.6	24278	23260	20313	1.01712	4.80405	2.26425	up	--	--
mws2218	C8H10N4O2	Caffeine	Alkaloids	Alkaloids	58-08-2	B	19336	20093	16942	74520	23506	22981	1.01506	2.14662	1.10207	up	C07481	ko00232,ko01100,ko01110
pmb2791	C18H30O4	9-Hydroperoxy-10E,12,15Z-octadecatrienoic acid	Lipids	Free fatty acids	111004-08-1	B	26451	25992	25208	250110	37147	35918	1.01336	4.16189	2.05724	up	C16321	ko00592,ko01110
Lmhp008688	C25H42NO7P	LysoPE 20:5	Lipids	LPE	-	B	7730.4	3050.6	11842	9295.8	11504	31552	1.00401	2.3141	1.21045	up	--	--
pmb0962	C10H22N2O4	L-Lysine-Butanoic Acid	Amino acids and derivatives	Amino acids and derivatives	80407-71-2	B	178910	62040	117380	135920	870480	193680	1.00152	3.34909	1.74377	up	--	--
Lmgn000160	C4H8N2O3	3-Ureidopropionic Acid	Organic acids	Organic acids	462-88-4	A	335020	367500	581890	752390	2035600	419030	1.00136	2.49688	1.32013	up	C02642	ko00240,ko00410,ko00770,ko01100

## Sheet: Table S4
Table S4:Differently accumulated metabolites (DAMs) in C331 exposed to BPH for 48h compared with control C331.
Index	Formula	Compounds	Class I	Class II	CAS	Level	C0_1	C0_2	C0_3	C48_1	C48_2	C48_3	VIP	Fold_Change	Log2FC	Type	cpd_ID	kegg_map
Lmbn006210	C20H34O2	Dihomo-gamma-linolenic acid; (8Z,11Z,14Z)-Icosatrienoic acid*	Lipids	Free fatty acids	1783-84-2	B	9	9	9	4683.4	9551.6	8389	2.06666	837.926	9.71068	up	C03242	ko00591,ko01040,ko01100
mws0944	C20H34O2	5(Z),8(Z),11(Z)-Eicosatrienoic acid	Lipids	Free fatty acids	20590-32-3	B	9	9	9	3862.8	8715.6	7547.2	2.06558	745.393	9.54186	up	C21938	--
Lmhp009802	C25H46NO7P	LysoPE 20:3(2n isomer)	Lipids	LPE	-	B	9	9	9	8748.6	16457	22538	2.06305	1768.28	10.7881	up	--	--
pma6460	C16H18O8	4-O-p-Coumaroylquinic acid	Phenolic acids	Phenolic acids	32451-86-8	B	9	9	9	3642.4	6193.8	1617.3	2.05838	424.204	8.72861	up	C10441	--
mws1060	C10H12N4O5	9-(Arabinosyl)hypoxanthine	Nucleotides and derivatives	Nucleotides and derivatives	7013-16-3	A	28180	65451	48466	977740	2754700	3944900	2.0146	54.0289	5.75566	up	--	--
pmb2799	C18H32O3	12,13-Epoxy-9-Octadecenoic Acid	Lipids	Free fatty acids	6799-85-5	A	20625	27675	21948	42701	50215	52128	1.98862	2.06474	1.04596	up	C14826	ko00591,ko01100
mws2623	C18H34O2	11-Octadecanoic acid(Vaccenic acid)	Lipids	Free fatty acids	506-17-2	A	2120400	4148400	1649000	13168000	16214000	15550000	1.97341	5.67481	2.50457	up	C21944	--
mws0668	C10H12N4O6	Xanthosine	Nucleotides and derivatives	Nucleotides and derivatives	146-80-5	A	83277	77377	64610	205520	197020	307050	1.9722	3.15004	1.65537	up	C01762	ko00230,ko00232,ko01100,ko01110,ko02010
Lmhp009890	C28H52NO7P	LysoPC 20:3	Lipids	LPC	1199257-41-4	A	6642.7	19220	5460.7	86890	261190	255300	1.95613	19.2629	4.26775	up	--	--
pmb0880	C23H48NO7P	LysoPE 18:0(2n isomer)	Lipids	LPE	-	A	2488.5	4443.7	2384.5	8643.2	13206	11960	1.95316	3.62888	1.85952	up	--	--
pme1184	C10H13N5O4	2'-Deoxyguanosine	Nucleotides and derivatives	Nucleotides and derivatives	961-07-9	B	34505	90654	63027	270910	429680	628710	1.9436	7.06376	2.82044	up	C00330	ko00230,ko01100,ko02010
Lmqp008175	C10H10O2	Methyl Cinnamate	Phenolic acids	Phenolic acids	103-26-4	B	39171	40662	31780	122340	105170	71627	1.94238	2.68013	1.4223	up	C06358	--
pme0264	C10H14N2O5	Thymidine	Nucleotides and derivatives	Nucleotides and derivatives	50-89-5	B	11187	27757	9023.3	81258	127490	175800	1.93114	8.01688	3.00304	up	C00214	ko00240,ko01100
pme0256	C5H4N4O2	Xanthine	Nucleotides and derivatives	Nucleotides and derivatives	69-89-6	A	15377	27208	15628	47651	50474	52377	1.93084	2.58537	1.37037	up	C00385	ko00230,ko00232,ko01100,ko01110
pmb0508	C14H20N4O2	p-Coumaroylagmatine	Alkaloids	Phenolamine	7295-86-5	B	21613	28810	9233.4	108640	194770	260760	1.92971	9.45699	3.24138	up	C04498	ko00330,ko01100
pmb0889	C18H30O2	Punicic acid (9Z,11E,13Z-octadecatrienoic acid)	Lipids	Free fatty acids	544-72-9	A	424200	542610	451190	844670	1432100	1529600	1.91914	2.68432	1.42456	up	C08364	--
Rfmb091	C18H32O3	9S-Hydroxy-10E,12Z-octadecadienoic acid*	Lipids	Free fatty acids	15514-85-9	A	217630	236500	228490	431960	762130	909480	1.91711	3.08161	1.62369	up	C14767	ko00591
Lmbn005369	C18H32O3	13(S)-HODE;13(S)-Hydroxyoctadeca-9Z,11E-dienoic acid*	Lipids	Free fatty acids	10219-69-9	A	239270	235110	228470	437870	783550	919870	1.91227	3.04658	1.60719	up	C14762	ko00591
pme1651	C10H9NO2	Indole 3-acetic acid (IAA)	Alkaloids	Plumerane	87-51-4	B	26181	34704	21175	13297	14111	11739	1.90368	0.477053	-1.06778	down	C00954	ko00380,ko01100,ko04075
mws1491	C18H32O2	Linoleic acid	Lipids	Free fatty acids	60-33-3	A	18527000	24780000	14024000	37312000	51870000	52117000	1.89849	2.46462	1.30136	up	C01595	ko00591,ko01040,ko01100
Lmbn005662	C18H32O3	9(10)-EpOME;(9R,10S)-(12Z)-9,10-Epoxyoctadecenoic acid	Lipids	Free fatty acids	16833-56-0	A	56696	56584	46646	89968	134910	166790	1.88969	2.44906	1.29223	up	C14825	ko00591,ko01100
Zmyn004714	C18H34O3	Ricinoleic acid	Lipids	Free fatty acids	141-22-0	A	34341	29129	37217	72143	158040	198710	1.88943	4.25967	2.09074	up	C08365	--
Zmpn003698	C20H34O2	11,14,17-Eicosatrienoic acid*	Lipids	Free fatty acids	17046-59-2	B	9	9	396.03	4071.8	9397.8	9143.2	1.88799	54.6163	5.77126	up	C16522	ko01040
Hmqp005411	C18H32O3	9-Oxo-12Z-Octadecenoic acid*	Lipids	Free fatty acids	112543-32-5	B	92507	77698	77420	137300	206680	262600	1.87867	2.44959	1.29254	up	--	--
Zmjn004133	C18H32O4	9S-Hydroperoxy-10E,12Z-octadecadienoic acid	Lipids	Free fatty acids	5502-91-0	B	9717	9353.8	9606.5	18217	34293	47436	1.87073	3.4852	1.80124	up	C14827	ko00591,ko01100
pmf0297	C20H42O	1-Eicosanol	Lipids	Free fatty acids	629-96-9	B	22752	16796	24405	45157	110400	140170	1.85753	4.62413	2.20918	up	--	--
Lmdn004267	C20H22O6	Epipinoresinol*	Lignans and Coumarins	Lignans	24404-50-0	B	2552.3	2473.2	3299.9	7341.2	4542.3	5204.9	1.85325	2.05256	1.03743	up	--	--
mws0289	C23H46NO7P	LysoPE 18:1	Lipids	LPE	89576-29-4	A	182630	367510	134490	569500	1063100	1117100	1.8444	4.01633	2.00588	up	--	--
Lmbn006152	C18H32O2	(9Z,11E)-Octadecadienoic acid	Lipids	Free fatty acids	2540-56-9	A	20463	32908	13908	50130	67251	67832	1.84352	2.75291	1.46096	up	C04056	ko00591
pmp000091	C23H24O9	1,3-O-Diferuloylglycerol	Phenolic acids	Phenolic acids	83008-46-2	A	1748800	1436600	1652200	4176900	4535500	2297600	1.81973	2.27592	1.18645	up	--	--
Lmhp010040	C25H46NO7P	LysoPE 20:3	Lipids	LPE	-	B	9	674.63	9	4790	9422	8847.6	1.81315	33.2928	5.05714	up	--	--
pme0075	C7H11NO5	N-Acetyl-L-glutamic acid	Amino acids and derivatives	Amino acids and derivatives	1188-37-0	A	257460	312190	320430	90839	154440	171120	1.81061	0.467822	-1.09597	down	C00624	ko00220,ko01100,ko01110,ko01210,ko01230
Lmhp008763	C21H42NO7P	LysoPE 16:1(2n isomer)	Lipids	LPE	-	A	97640	161070	90367	247270	208680	325020	1.79886	2.23724	1.16172	up	--	--
pmb0856	C23H46NO7P	LysoPE 18:1(2n isomer)	Lipids	LPE	-	A	412460	1057400	373640	1404000	2684700	2988000	1.79818	3.83873	1.94063	up	--	--
pmb0751	C16H16O7	Trans-5-O-(p-Coumaroyl)shikimate	Phenolic acids	Phenolic acids	-	B	82320	80876	36088	235850	185400	149180	1.79258	2.8624	1.51722	up	C02947	ko00940,ko00941,ko00945,ko01100,ko01110
Lmhp003013	C15H22N2O3	N-Feruloyl-Cadaverine	Alkaloids	Phenolamine	-	A	2495500	2453000	2593300	3502800	7756900	8386200	1.76889	2.60494	1.38125	up	--	--
pmn001320	C12H14O5	1-O-p-Cumaroylglycerol	Phenolic acids	Phenolic acids	106055-11-2	B	6730	6115.5	9524	23626	16405	11016	1.74686	2.28199	1.19029	up	--	--
mws0853	C11H14O4	Sinapyl alcohol	Phenolic acids	Phenolic acids	537-33-7	B	9059.2	6528.8	5391.5	10623	28870	19326	1.73456	2.80364	1.4873	up	C02325	ko00940,ko01100,ko01110
Lmhp009034	C21H42NO7P	LysoPE 16:1	Lipids	LPE	-	A	22642	39687	17896	66854	47435	78763	1.73648	2.40638	1.26687	up	--	--
pmn001319	C22H22O8	1-O-Feruloyl-3-O-p-Coumaroylglycerol	Phenolic acids	Phenolic acids	-	A	14526	6260.6	8644.7	53752	28488	18761	1.71663	3.43175	1.77895	up	--	--
pmb2228	C27H56NO7P	LysoPC 19:0	Lipids	LPC	108273-88-7	A	3165.7	1606.3	2300.7	3870.2	4370.6	6184.3	1.70796	2.03955	1.02825	up	--	--
pme1194	C9H13N3O4	2'-Deoxycytidine	Nucleotides and derivatives	Nucleotides and derivatives	951-77-9	B	9870.3	24599	8038.5	28278	40500	55156	1.70595	2.91556	1.54377	up	C00881	ko00240,ko01100,ko02010
pmb0883	C23H48NO7P	LysoPE 18:0	Lipids	LPE	69747-55-3	B	18242	35582	23381	51869	80678	37964	1.69526	2.20855	1.1431	up	--	--
Lmhp005784	C24H28N2O5	p-Coumaroylferuloylcadaverine	Alkaloids	Phenolamine	-	B	18231	14412	17309	21280	44800	55778	1.6799	2.4395	1.28659	up	--	--
Lmhp009349	C25H44NO7P	LysoPE 20:4(2n isomer)	Lipids	LPE	-	B	3136.4	8122.2	3743.4	12370	8330.4	9596.3	1.6007	2.01951	1.01401	up	--	--
Lmhp007598	C27H52NO7P	LysoPC 19:2(2n isomer)	Lipids	LPC	-	A	3928.9	4310.9	7766.1	8279	8501.3	16638	1.57211	2.08787	1.06203	up	--	--
Hmqp005455	C18H32O3	15(R)-Hydroxylinoleic Acid*	Lipids	Free fatty acids	177931-23-6	B	26001	18999	13620	22312	77189	85877	1.53329	3.16237	1.66101	up	--	--
pmb2826	C5H8O5	L-Citramalic acid	Organic acids	Organic acids	6236-09-5	B	20699	19260	7784.6	40285	25379	32626	1.51962	2.05871	1.04174	up	C02614	ko00660,ko01100
Xmzn007677	C33H35N5O5	Ergotamine	Alkaloids	Alkaloids	113-15-5	B	149620	366480	101840	305860	519950	534860	1.51794	2.20195	1.13878	up	C07544	ko01110
Cmsp008121	C16H14O5	7-O-Methylnaringenin	Flavonoids	Flavonoid	-	A	5211.5	22701	6734.2	70638	13940	127450	1.45729	6.11972	2.61346	up	--	--
Lmhp010099	C30H52NO7P	LysoPC 22:5	Lipids	LPC	-	B	9	10619	9	6520.9	8790.7	18587	1.4476	3.18686	1.67213	up	--	--
mws1433	C18H19NO4	N-Feruloyltyramine	Alkaloids	Phenolamine	66648-43-9	A	12464	60266	44721	53610	108390	124330	1.44369	2.43787	1.28562	up	C02717	--
pmp001281	C26H52NO7P	LysoPC 18:1	Lipids	LPC	-	A	1229500	2934200	686600	2193700	3899200	4000500	1.41426	2.08098	1.05727	up	--	--
mws1094	C15H12O6	Aromadendrin (Dihydrokaempferol)	Flavonoids	Dihydroflavonol	480-20-6	B	9	9	9	2983.8	9	2703	1.40578	210.956	7.7208	up	C00974	ko00941,ko01100,ko01110
Cmbn007148	C22H22O9	1-O-Feruloyl-3-O-caffeoylglycerol	Lipids	Glycerol ester	-	B	9	9	9	6573	9	3452	1.40313	371.63	8.53772	up	--	--
Hmgp002564	C29H30O19	Tricin-7-O-glucuronyl(2→1)glucuronide	Flavonoids	Flavonoid	83097-44-3	A	5575.7	8216.5	6329.8	9	7453.2	9	1.38383	0.371295	-1.42936	down	--	--
pmp001252	C17H17NO3	p-Coumaroyltyramine	Alkaloids	Phenolamine	36417-86-4	A	4583.3	44414	17725	53184	44691	41606	1.34318	2.09047	1.06383	up	--	--
pme2268	C7H7NO2	Trigonelline	Alkaloids	Alkaloids	535-83-1	A	683340	338720	163600	201150	110580	211990	1.30616	0.441712	-1.17882	down	C01004	ko00760
Lmhp005872	C25H30N2O6	Diferuloylcadaverine	Alkaloids	Phenolamine	-	B	12890	11677	14416	10953	35797	61974	1.28832	2.78901	1.47975	up	--	--
pmb0770	C20H20N2O4	N-Feruloylserotonin	Alkaloids	Phenolamine	68573-23-9	A	385180	868990	401140	595000	902330	2045300	1.26278	2.14016	1.09772	up	--	--
pmb0492	C34H37N3O6	N',N'',N'''-p-Coumaroyl-cinnamoyl-caffeoyl spermidine	Alkaloids	Phenolamine	-	B	9	4074	1725.7	6081.9	4307.3	4589.9	1.16678	2.57874	1.36666	up	--	--
pmb0776	C20H20N2O3	N-Feruloyltryptamine	Alkaloids	Phenolamine	53905-13-8	A	1272.5	4788.8	1743	2038	6321.4	8597.7	1.15921	2.17279	1.11955	up	--	--
pma3649	C5H9NO3	5-Aminolevulinate	Alkaloids	Alkaloids	106-60-5	B	1174100	261590	297270	155860	228940	355470	1.11423	0.427171	-1.22711	down	C00430	ko00260,ko00860,ko01100,ko01110,ko02010
pmb0323	C13H18N2O3	N-Caffeoylputrescine	Alkaloids	Phenolamine	29554-26-5	B	9	5065.1	10504	14171	10551	10658	1.10443	2.27114	1.18341	up	C03002	--
mws1589	C18H32O16	D-Panose*	Others	Saccharides and Alcohols	33401-87-5	B	9	3817.3	4716.1	6602.9	5439.6	7654	1.10278	2.30573	1.20523	up	C00713	--
pme0274	C6H13NO2	6-Aminocaproic acid	Organic acids	Organic acids	60-32-2	B	25186000	6345700	5634600	3326800	5564100	7400500	1.07758	0.438338	-1.18988	down	C02378	ko01100
mws0914	C15H12O5	Pinobanksin*	Flavonoids	Dihydroflavonol	548-82-3	A	7296.2	58706	5402.1	36740	18504	98745	1.06531	2.15658	1.10874	up	C09826	ko00941

## Sheet: Table S5
Table S5:KEGG functional categories of differently accumulated metabolites in Nipponbare exposed to BPH for 48h compared with unfed Nipponbare.
#Kegg_pathway	ko_id	Cluter_frequency	Metabolome_frequency	P-value	Corrected_P-value	Pathway
Linoleic acid metabolism	ko00591	11 out of 67 16.4179104477612%	18 out of 360 5%	4.72852638536071e-05	0.00255340424809478	https:\\www.genome.jp\dbget-bin\www_bget?map00591
Purine metabolism	ko00230	11 out of 67 16.4179104477612%	19 out of 360 5.27777777777778%	9.56342191015784e-05	0.00516424783148523	https:\\www.genome.jp\dbget-bin\www_bget?map00230
Pyrimidine metabolism	ko00240	8 out of 67 11.9402985074627%	18 out of 360 5%	0.00878276313029724	0.474269209036051	https:\\www.genome.jp\dbget-bin\www_bget?map00240
ABC transporters	ko02010	13 out of 67 19.4029850746269%	45 out of 360 12.5%	0.0501849343158697	1	https:\\www.genome.jp\dbget-bin\www_bget?map02010
Tropane, piperidine and pyridine alkaloid biosynthesis	ko00960	4 out of 67 5.97014925373134%	9 out of 360 2.5%	0.06594464009294	1	https:\\www.genome.jp\dbget-bin\www_bget?map00960
Glutathione metabolism	ko00480	5 out of 67 7.46268656716418%	13 out of 360 3.61111111111111%	0.0731011985642761	1	https:\\www.genome.jp\dbget-bin\www_bget?map00480
Pyruvate metabolism	ko00620	3 out of 67 4.47761194029851%	6 out of 360 1.66666666666667%	0.0808807834819333	1	https:\\www.genome.jp\dbget-bin\www_bget?map00620
Caffeine metabolism	ko00232	2 out of 67 2.98507462686567%	3 out of 360 0.833333333333333%	0.0902216481743721	1	https:\\www.genome.jp\dbget-bin\www_bget?map00232
D-Arginine and D-ornithine metabolism	ko00472	2 out of 67 2.98507462686567%	3 out of 360 0.833333333333333%	0.0902216481743721	1	https:\\www.genome.jp\dbget-bin\www_bget?map00472
Lysine degradation	ko00310	4 out of 67 5.97014925373134%	11 out of 360 3.05555555555556%	0.128507184282625	1	https:\\www.genome.jp\dbget-bin\www_bget?map00310
Arginine biosynthesis	ko00220	4 out of 67 5.97014925373134%	11 out of 360 3.05555555555556%	0.128507184282625	1	https:\\www.genome.jp\dbget-bin\www_bget?map00220
Phosphonate and phosphinate metabolism	ko00440	2 out of 67 2.98507462686567%	4 out of 360 1.11111111111111%	0.158935180178417	1	https:\\www.genome.jp\dbget-bin\www_bget?map00440
Arachidonic acid metabolism	ko00590	1 out of 67 1.49253731343284%	1 out of 360 0.277777777777778%	0.186111111111111	1	https:\\www.genome.jp\dbget-bin\www_bget?map00590
Biosynthesis of unsaturated fatty acids	ko01040	4 out of 67 5.97014925373134%	13 out of 360 3.61111111111111%	0.208064497108957	1	https:\\www.genome.jp\dbget-bin\www_bget?map01040
Thiamine metabolism	ko00730	2 out of 67 2.98507462686567%	5 out of 360 1.38888888888889%	0.233825209441258	1	https:\\www.genome.jp\dbget-bin\www_bget?map00730
Arginine and proline metabolism	ko00330	5 out of 67 7.46268656716418%	20 out of 360 5.55555555555556%	0.307624226428175	1	https:\\www.genome.jp\dbget-bin\www_bget?map00330
Lysine biosynthesis	ko00300	2 out of 67 2.98507462686567%	6 out of 360 1.66666666666667%	0.310297422420909	1	https:\\www.genome.jp\dbget-bin\www_bget?map00300
Nitrogen metabolism	ko00910	1 out of 67 1.49253731343284%	2 out of 360 0.555555555555556%	0.338006809037449	1	https:\\www.genome.jp\dbget-bin\www_bget?map00910
Biotin metabolism	ko00780	1 out of 67 1.49253731343284%	2 out of 360 0.555555555555556%	0.338006809037449	1	https:\\www.genome.jp\dbget-bin\www_bget?map00780
2-Oxocarboxylic acid metabolism	ko01210	6 out of 67 8.95522388059701%	26 out of 360 7.22222222222222%	0.349479670492012	1	https:\\www.genome.jp\dbget-bin\www_bget?map01210
Vitamin B6 metabolism	ko00750	2 out of 67 2.98507462686567%	7 out of 360 1.94444444444444%	0.385214268356915	1	https:\\www.genome.jp\dbget-bin\www_bget?map00750
Phenylalanine metabolism	ko00360	4 out of 67 5.97014925373134%	18 out of 360 5%	0.439319128406174	1	https:\\www.genome.jp\dbget-bin\www_bget?map00360
Metabolic pathways	ko01100	53 out of 67 79.1044776119403%	280 out of 360 77.7777777777778%	0.457150424029492	1	https:\\www.genome.jp\dbget-bin\www_bget?map01100
Biosynthesis of secondary metabolites	ko01110	25 out of 67 37.3134328358209%	130 out of 360 36.1111111111111%	0.462450269367935	1	https:\\www.genome.jp\dbget-bin\www_bget?map01110
Aminoacyl-tRNA biosynthesis	ko00970	4 out of 67 5.97014925373134%	19 out of 360 5.27777777777778%	0.485166970748694	1	https:\\www.genome.jp\dbget-bin\www_bget?map00970
Glucosinolate biosynthesis	ko00966	2 out of 67 2.98507462686567%	9 out of 360 2.5%	0.522970199333753	1	https:\\www.genome.jp\dbget-bin\www_bget?map00966
Pentose phosphate pathway	ko00030	2 out of 67 2.98507462686567%	9 out of 360 2.5%	0.522970199333753	1	https:\\www.genome.jp\dbget-bin\www_bget?map00030
Biosynthesis of amino acids	ko01230	9 out of 67 13.4328358208955%	48 out of 360 13.3333333333333%	0.556430002540523	1	https:\\www.genome.jp\dbget-bin\www_bget?map01230
Sulfur relay system	ko04122	1 out of 67 1.49253731343284%	4 out of 360 1.11111111111111%	0.562887459232511	1	https:\\www.genome.jp\dbget-bin\www_bget?map04122
Oxidative phosphorylation	ko00190	1 out of 67 1.49253731343284%	4 out of 360 1.11111111111111%	0.562887459232511	1	https:\\www.genome.jp\dbget-bin\www_bget?map00190
beta-Alanine metabolism	ko00410	2 out of 67 2.98507462686567%	10 out of 360 2.77777777777778%	0.583879929599004	1	https:\\www.genome.jp\dbget-bin\www_bget?map00410
Valine, leucine and isoleucine biosynthesis	ko00290	2 out of 67 2.98507462686567%	11 out of 360 3.05555555555556%	0.638988733172331	1	https:\\www.genome.jp\dbget-bin\www_bget?map00290
Alanine, aspartate and glutamate metabolism	ko00250	2 out of 67 2.98507462686567%	11 out of 360 3.05555555555556%	0.638988733172331	1	https:\\www.genome.jp\dbget-bin\www_bget?map00250
Monobactam biosynthesis	ko00261	1 out of 67 1.49253731343284%	6 out of 360 1.66666666666667%	0.712124141532205	1	https:\\www.genome.jp\dbget-bin\www_bget?map00261
Biosynthesis of various secondary metabolites - part 2	ko00998	2 out of 67 2.98507462686567%	13 out of 360 3.61111111111111%	0.732080739192717	1	https:\\www.genome.jp\dbget-bin\www_bget?map00998
Nicotinate and nicotinamide metabolism	ko00760	2 out of 67 2.98507462686567%	13 out of 360 3.61111111111111%	0.732080739192717	1	https:\\www.genome.jp\dbget-bin\www_bget?map00760
Citrate cycle (TCA cycle)	ko00020	1 out of 67 1.49253731343284%	7 out of 360 1.94444444444444%	0.766609120394755	1	https:\\www.genome.jp\dbget-bin\www_bget?map00020
Ubiquinone and other terpenoid-quinone biosynthesis	ko00130	1 out of 67 1.49253731343284%	7 out of 360 1.94444444444444%	0.766609120394755	1	https:\\www.genome.jp\dbget-bin\www_bget?map00130
Butanoate metabolism	ko00650	1 out of 67 1.49253731343284%	7 out of 360 1.94444444444444%	0.766609120394755	1	https:\\www.genome.jp\dbget-bin\www_bget?map00650
Histidine metabolism	ko00340	1 out of 67 1.49253731343284%	8 out of 360 2.22222222222222%	0.810907106042209	1	https:\\www.genome.jp\dbget-bin\www_bget?map00340
alpha-Linolenic acid metabolism	ko00592	1 out of 67 1.49253731343284%	8 out of 360 2.22222222222222%	0.810907106042209	1	https:\\www.genome.jp\dbget-bin\www_bget?map00592
Zeatin biosynthesis	ko00908	1 out of 67 1.49253731343284%	9 out of 360 2.5%	0.846899219380765	1	https:\\www.genome.jp\dbget-bin\www_bget?map00908
Carbon metabolism	ko01200	3 out of 67 4.47761194029851%	24 out of 360 6.66666666666667%	0.859691655737082	1	https:\\www.genome.jp\dbget-bin\www_bget?map01200
Carbon fixation in photosynthetic organisms	ko00710	1 out of 67 1.49253731343284%	10 out of 360 2.77777777777778%	0.876123584912073	1	https:\\www.genome.jp\dbget-bin\www_bget?map00710
Phenylpropanoid biosynthesis	ko00940	3 out of 67 4.47761194029851%	26 out of 360 7.22222222222222%	0.895690068486173	1	https:\\www.genome.jp\dbget-bin\www_bget?map00940
Pantothenate and CoA biosynthesis	ko00770	1 out of 67 1.49253731343284%	11 out of 360 3.05555555555556%	0.899837070086049	1	https:\\www.genome.jp\dbget-bin\www_bget?map00770
Glycine, serine and threonine metabolism	ko00260	1 out of 67 1.49253731343284%	12 out of 360 3.33333333333333%	0.919066056631134	1	https:\\www.genome.jp\dbget-bin\www_bget?map00260
Tyrosine metabolism	ko00350	1 out of 67 1.49253731343284%	12 out of 360 3.33333333333333%	0.919066056631134	1	https:\\www.genome.jp\dbget-bin\www_bget?map00350
Ascorbate and aldarate metabolism	ko00053	1 out of 67 1.49253731343284%	12 out of 360 3.33333333333333%	0.919066056631134	1	https:\\www.genome.jp\dbget-bin\www_bget?map00053
Cysteine and methionine metabolism	ko00270	1 out of 67 1.49253731343284%	15 out of 360 4.16666666666667%	0.957477926076095	1	https:\\www.genome.jp\dbget-bin\www_bget?map00270
Glyoxylate and dicarboxylate metabolism	ko00630	1 out of 67 1.49253731343284%	15 out of 360 4.16666666666667%	0.957477926076095	1	https:\\www.genome.jp\dbget-bin\www_bget?map00630
Tryptophan metabolism	ko00380	1 out of 67 1.49253731343284%	15 out of 360 4.16666666666667%	0.957477926076095	1	https:\\www.genome.jp\dbget-bin\www_bget?map00380
Flavonoid biosynthesis	ko00941	1 out of 67 1.49253731343284%	16 out of 360 4.44444444444444%	0.965735836084505	1	https:\\www.genome.jp\dbget-bin\www_bget?map00941
Flavone and flavonol biosynthesis	ko00944	1 out of 67 1.49253731343284%	16 out of 360 4.44444444444444%	0.965735836084505	1	https:\\www.genome.jp\dbget-bin\www_bget?map00944

## Sheet: Table S6
Table S6:KEGG functional categories of differently accumulated metabolities in C331 exposed to BPH for 48h compared with unfed C331.
#Kegg_pathway	ko_id	Cluter_frequency	Metabolome_frequency	P-value	Corrected_P-value	Pathway
Linoleic acid metabolism	ko00591	8 out of 26 30.7692307692308%	18 out of 363 4.95867768595041%	6.20499501702287e-06	0.00013030489535748	https:\\www.genome.jp\dbget-bin\www_bget?map00591
Caffeine metabolism	ko00232	2 out of 26 7.69230769230769%	3 out of 363 0.826446280991736%	0.0141817984506203	0.297817767463027	https:\\www.genome.jp\dbget-bin\www_bget?map00232
Biosynthesis of unsaturated fatty acids	ko01040	3 out of 26 11.5384615384615%	13 out of 363 3.58126721763085%	0.0577347256268288	1	https:\\www.genome.jp\dbget-bin\www_bget?map01040
Flavonoid biosynthesis	ko00941	3 out of 26 11.5384615384615%	16 out of 363 4.40771349862259%	0.0978067971757651	1	https:\\www.genome.jp\dbget-bin\www_bget?map00941
Plant hormone signal transduction	ko04075	1 out of 26 3.84615384615385%	2 out of 363 0.550964187327824%	0.138304187023424	1	https:\\www.genome.jp\dbget-bin\www_bget?map04075
Purine metabolism	ko00230	3 out of 26 11.5384615384615%	19 out of 363 5.23415977961433%	0.146557691460381	1	https:\\www.genome.jp\dbget-bin\www_bget?map00230
Porphyrin and chlorophyll metabolism	ko00860	1 out of 26 3.84615384615385%	3 out of 363 0.826446280991736%	0.200365381309825	1	https:\\www.genome.jp\dbget-bin\www_bget?map00860
Stilbenoid, diarylheptanoid and gingerol biosynthesis	ko00945	1 out of 26 3.84615384615385%	3 out of 363 0.826446280991736%	0.200365381309825	1	https:\\www.genome.jp\dbget-bin\www_bget?map00945
Pyrimidine metabolism	ko00240	2 out of 26 7.69230769230769%	18 out of 363 4.95867768595041%	0.375139840026985	1	https:\\www.genome.jp\dbget-bin\www_bget?map00240
ABC transporters	ko02010	4 out of 26 15.3846153846154%	45 out of 363 12.396694214876%	0.406533155361188	1	https:\\www.genome.jp\dbget-bin\www_bget?map02010
C5-Branched dibasic acid metabolism	ko00660	1 out of 26 3.84615384615385%	10 out of 363 2.75482093663912%	0.529020242220162	1	https:\\www.genome.jp\dbget-bin\www_bget?map00660
Arginine biosynthesis	ko00220	1 out of 26 3.84615384615385%	11 out of 363 3.03030303030303%	0.563709969422075	1	https:\\www.genome.jp\dbget-bin\www_bget?map00220
Phenylpropanoid biosynthesis	ko00940	2 out of 26 7.69230769230769%	26 out of 363 7.16253443526171%	0.573553288134212	1	https:\\www.genome.jp\dbget-bin\www_bget?map00940
Glycine, serine and threonine metabolism	ko00260	1 out of 26 3.84615384615385%	12 out of 363 3.30578512396694%	0.595935937589756	1	https:\\www.genome.jp\dbget-bin\www_bget?map00260
Nicotinate and nicotinamide metabolism	ko00760	1 out of 26 3.84615384615385%	13 out of 363 3.58126721763085%	0.625866608879404	1	https:\\www.genome.jp\dbget-bin\www_bget?map00760
Tryptophan metabolism	ko00380	1 out of 26 3.84615384615385%	15 out of 363 4.13223140495868%	0.679461255443699	1	https:\\www.genome.jp\dbget-bin\www_bget?map00380
Arginine and proline metabolism	ko00330	1 out of 26 3.84615384615385%	20 out of 363 5.50964187327824%	0.783106337742294	1	https:\\www.genome.jp\dbget-bin\www_bget?map00330
Metabolic pathways	ko01100	19 out of 26 73.0769230769231%	281 out of 363 77.4104683195592%	0.789950469350597	1	https:\\www.genome.jp\dbget-bin\www_bget?map01100
Biosynthesis of secondary metabolites	ko01110	8 out of 26 30.7692307692308%	132 out of 363 36.3636363636364%	0.794097915646011	1	https:\\www.genome.jp\dbget-bin\www_bget?map01110
2-Oxocarboxylic acid metabolism	ko01210	1 out of 26 3.84615384615385%	26 out of 363 7.16253443526171%	0.865332617305541	1	https:\\www.genome.jp\dbget-bin\www_bget?map01210
Biosynthesis of amino acids	ko01230	1 out of 26 3.84615384615385%	48 out of 363 13.2231404958678%	0.978318718822676	1	https:\\www.genome.jp\dbget-bin\www_bget?map01230

## Sheet: Table S7
Table S7:38 overlapped differently accumulated metabolites (DAMs) in Nipponbare and C331 exposed to BPH for 48h.
Index	Compounds	Class I	Type	N_Log2FC	C_Log2FC
Hmqp005411	9-Oxo-12Z-Octadecenoic acid*	Lipids	up	1.46886	1.29254
Hmqp005455	15(R)-Hydroxylinoleic Acid*	Lipids	up	1.83615	1.66101
Lmbn005369	13(S)-HODE;13(S)-Hydroxyoctadeca-9Z,11E-dienoic acid*	Lipids	up	1.67206	1.60719
Lmbn005662	9(10)-EpOME;(9R,10S)-(12Z)-9,10-Epoxyoctadecenoic acid	Lipids	up	1.40577	1.29223
Lmbn006152	(9Z,11E)-Octadecadienoic acid	Lipids	up	1.13487	1.46096
Lmbn006210	Dihomo-gamma-linolenic acid; (8Z,11Z,14Z)-Icosatrienoic acid*	Lipids	up	2.67245	9.71068
Lmhp007598	LysoPC 19:2(2n isomer)	Lipids	up	1.44989	1.06203
Lmhp008763	LysoPE 16:1(2n isomer)	Lipids	up	4.4697	1.16172
Lmhp009034	LysoPE 16:1	Lipids	up	3.96307	1.26687
Lmhp009349	LysoPE 20:4(2n isomer)	Lipids	up	2.31717	1.01401
Lmhp009802	LysoPE 20:3(2n isomer)	Lipids	up	2.54732	10.7881
Lmhp009890	LysoPC 20:3	Lipids	up	2.75402	4.26775
Lmhp010040	LysoPE 20:3	Lipids	up	2.26425	5.05714
Lmhp010099	LysoPC 22:5	Lipids	up	3.15995	1.67213
mws0289	LysoPE 18:1	Lipids	up	1.88187	2.00588
mws0944	5(Z),8(Z),11(Z)-Eicosatrienoic acid	Lipids	up	2.66732	9.54186
mws1060	9-(Arabinosyl)hypoxanthine	Nucleotides and derivatives	up	3.37297	5.75566
mws1433	N-Feruloyltyramine	Alkaloids	up	2.74897	1.28562
pmb0508	p-Coumaroylagmatine	Alkaloids	up	2.58164	3.24138
pmb0776	N-Feruloyltryptamine	Alkaloids	up	2.07006	1.11955
pmb0856	LysoPE 18:1(2n isomer)	Lipids	up	2.55076	1.94063
pmb0880	LysoPE 18:0(2n isomer)	Lipids	up	1.69271	1.85952
pmb0889	Punicic acid (9Z,11E,13Z-octadecatrienoic acid)	Lipids	up	1.62938	1.42456
pmb2228	LysoPC 19:0	Lipids	up	2.0068	1.02825
pmb2799	12,13-Epoxy-9-Octadecenoic Acid	Lipids	up	1.4988	1.04596
pme0256	Xanthine	Nucleotides and derivatives	up	1.37221	1.37037
pme0264	Thymidine	Nucleotides and derivatives	up	3.30666	3.00304
pme1184	2'-Deoxyguanosine	Nucleotides and derivatives	up	2.52544	2.82044
pme1194	2'-Deoxycytidine	Nucleotides and derivatives	up	2.96025	1.54377
pmf0297	1-Eicosanol	Lipids	up	2.89959	2.20918
pmp000091	1,3-O-Diferuloylglycerol	Phenolic acids	up	1.45446	1.18645
pmp001252	p-Coumaroyltyramine	Alkaloids	up	2.27727	1.06383
pmp001281	LysoPC 18:1	Lipids	up	1.84876	1.05727
Rfmb091	9S-Hydroxy-10E,12Z-octadecadienoic acid*	Lipids	up	1.6478	1.62369
Xmzn007677	Ergotamine	Alkaloids	up	1.83592	1.13878
Zmjn004133	9S-Hydroperoxy-10E,12Z-octadecadienoic acid	Lipids	up	1.8662	1.80124
Zmpn003698	11,14,17-Eicosatrienoic acid*	Lipids	up	2.60122	5.77126
Zmyn004714	Ricinoleic acid	Lipids	up	2.69014	2.09074

## Sheet: Table S8
Table S8:A Total of 143 unique differently accumulated metabolites (DAMs) in Nipponbare and C331 ex-posed to BPH for 48h.
metabolite id	N48/N0_Log2FC	N48/N0_VIP	C48/C0_Log2FC	C48/C0_VIP	class	description
Lmgp000796	1.0378	1.11387	-0.913769	0.979465	Alkaloids	108 unique up regulated DAMs in N48/N0
mws0017	1.98	1.58358	-0.0698906	0.401466	Alkaloids
mws0191	1.59612	1.49275	-0.0886745	0.374162	Alkaloids
mws0491	1.05511	1.6137	-0.342865	0.544976	Alkaloids
mws2218	1.10207	1.01506	-0.76704	1.9301	Alkaloids
pme1841	1.78671	1.59056	0.927112	1.25334	Alkaloids
pme2292	2.54832	1.59601	0.270821	0.724168	Alkaloids
Hmsp000364	1.12143	1.50686	-0.305467	1.14538	Amino acids and derivatives
Lmbp000123	1.07987	1.29318	-0.180418	0.082018	Amino acids and derivatives
Lmhp002001	1.39375	1.16422	1.26866	0.999319	Amino acids and derivatives
Lmhp002031	1.18321	1.28342	0.886861	1.30017	Amino acids and derivatives
mws0260	1.15176	1.12273	-0.117319	0.503723	Amino acids and derivatives
mws0263	1.39545	1.50623	0.373621	0.685885	Amino acids and derivatives
mws0520	1.00386	1.1442	-0.214847	0.919886	Amino acids and derivatives
mws0636	1.70149	1.58557	1.10079	0.967805	Amino acids and derivatives
mws5035	1.07828	1.34915	0.826845	1.38662	Amino acids and derivatives
pmb0962	1.74377	1.00152	-1.68486	0.981978	Amino acids and derivatives
pme0026	1.16577	1.36045	-0.800785	0.92859	Amino acids and derivatives
pme0122	1.101	1.53307	-0.936202	0.716627	Amino acids and derivatives
pme0193	1.18966	1.3177	-0.806413	0.939537	Amino acids and derivatives
pme0253	1.14318	1.48456	-0.459909	0.143032	Amino acids and derivatives
pme0278	1.47598	1.57239	-0.527191	0.698921	Amino acids and derivatives
pme1210	1.10663	1.11021	-0.926751	1.00368	Amino acids and derivatives
pme2122	1.17269	1.57905	0.0988036	0.472668	Amino acids and derivatives
Zmyn000155	1.15898	1.30482	0.0829744	0.244337	Amino acids and derivatives
pme0088	1.20832	1.14524	0.413663	1.33321	Flavonoids
pme1540	1.13128	1.58724	-0.647537	0.877067	Flavonoids
Rfmb25702	1.1124	1.11457	-0.0393342	0.253274	Lignans and Coumarins
Hmqp006235	1.15645	1.39588	-0.0110161	0.193211	Lipids
Lmbn005287	1.0382	1.57279	0.639854	1.64256	Lipids
Lmhp007840	1.52692	1.33964	0.976164	1.32045	Lipids
Lmhp008273	2.74517	1.63415	0.748796	1.75317	Lipids
Lmhp008337	2.19777	1.62224	0.808726	1.60524	Lipids
Lmhp008440	1.27691	1.59762	0.2445	0.898493	Lipids
Lmhp008688	1.21045	1.00401	0.917341	1.07127	Lipids
Lmhp008718	1.1921	1.26131	0.392428	1.21594	Lipids
Lmhp008833	2.49896	1.59867	0.761364	1.44783	Lipids
Lmhp009368	2.32996	1.27194	0.242163	0.36529	Lipids
Lmhp009464	1.92686	1.62596	0.501661	0.962992	Lipids
Lmhp009497	1.4572	1.17209	0.803909	1.04177	Lipids
Lmhp009682	2.67759	1.44802	0.457072	0.667784	Lipids
Lmhp009769	1.33714	1.55474	0.24271	0.968329	Lipids
Lmhp010041	2.47852	1.59215	0.674231	1.03547	Lipids
Lmhp010190	2.44633	1.57496	0.77954	1.30531	Lipids
Lmhp010394	4.85648	1.44147	0.756919	1.25249	Lipids
Lmhp010908	1.38582	1.38676	0.26211	0.965697	Lipids
Lmhp011549	1.25116	1.33532	-0.00897989	0.0594199	Lipids
Lmhp012042	1.62014	1.58776	0.721393	1.481	Lipids
Lmhp112042	1.54673	1.42717	0.839746	1.35015	Lipids
mws0369	2.2878	1.33344	0.95888	1.31789	Lipids
mws0371	1.02141	1.48565	0.807036	1.54512	Lipids
pmb0862	1.60807	1.60304	-0.149807	0.554651	Lipids
pmb0863	2.0544	1.58491	0.00600955	0.0972934	Lipids
pmb0864	1.07697	1.65011	0.0514348	0.268748	Lipids
pmb0874	1.50467	1.56714	0.657602	1.52291	Lipids
pmb0881	1.2361	1.40133	0.693712	1.44609	Lipids
pmb2260	1.34299	1.54971	-0.0644931	0.0174613	Lipids
pmb2787	1.08826	1.52076	0.868524	1.82246	Lipids
pmb2791	2.05724	1.01336	0.470543	0.748335	Lipids
pmb2804	1.23228	1.50464	0.872084	1.95812	Lipids
pmc0960	2.57114	1.47017	0.384178	1.00273	Lipids
pmd0130	1.17696	1.60437	0.0312686	0.205098	Lipids
pmd0132	1.10205	1.62872	0.432768	1.03896	Lipids
pmd0146	1.88611	1.54848	0.452302	1.01209	Lipids
pmd0147	1.05659	1.44465	0.256951	0.748019	Lipids
pmn001691	1.39749	1.21628	0.197032	0.376034	Lipids
pmp001251	2.05452	1.55841	0.740324	1.46746	Lipids
pmp001270	1.23595	1.43919	0.11286	0.677148	Lipids
pmp001273	1.48813	1.4215	0.826832	1.51299	Lipids
Zmyn005384	1.76458	1.57317	0.413629	1.78631	Lipids
mws0248	1.97561	1.53479	0.816547	1.27709	Nucleotides and derivatives
mws0251	1.53704	1.59838	-0.0771102	0.104641	Nucleotides and derivatives
mws0255	1.14663	1.65976	0.104604	0.658019	Nucleotides and derivatives
mws0609	1.40035	1.45835	0.432924	0.732632	Nucleotides and derivatives
mws0847	1.00195	1.54285	-0.362895	0.685011	Nucleotides and derivatives
mws0874	1.5957	1.63569	0.0565465	0.370178	Nucleotides and derivatives
mws0884	1.11264	1.37016	0.614006	1.13146	Nucleotides and derivatives
pmb0197	1.20377	1.51999	0.963262	2.00456	Nucleotides and derivatives
pme0040	1.04832	1.5365	0.0661285	0.0885958	Nucleotides and derivatives
pme0183	1.8119	1.52729	0.445928	1.08226	Nucleotides and derivatives
pme1109	1.44077	1.3834	0.442416	1.06784	Nucleotides and derivatives
pme1178	1.80044	1.5822	0.912297	1.63226	Nucleotides and derivatives
pme3732	1.19817	1.63145	0.476889	1.10009	Nucleotides and derivatives
pme3961	1.00473	1.34097	0.261972	0.799079	Nucleotides and derivatives
pme3967	1.01807	1.2284	0.674758	1.77929	Nucleotides and derivatives
pme3968	1.18306	1.51623	0.193397	0.229218	Nucleotides and derivatives
Lmbn001754	2.12752	1.56821	-0.134801	0.241896	Organic acids
Lmgn000160	1.32013	1.00136	-0.0860957	0.363696	Organic acids
mws0376	1.13846	1.38294	0.0546962	0.0649679	Organic acids
mws0574	1.07423	1.49052	-0.185023	0.26311	Organic acids
mws0601	1.18446	1.58864	0.337732	0.0571168	Organic acids
mws0639	1.67387	1.33617	0.972255	1.20474	Organic acids
pmb3101	2.08377	1.59221	0.21056	0.774952	Organic acids
pme1216	1.5355	1.60078	0.493817	1.57687	Organic acids
Zmgn000216	1.23936	1.43966	0.654338	0.733459	Organic acids
Zmgn001448	2.25308	1.51881	0.20291	0.696837	Organic acids
Zmyn000247	1.09343	1.49963	0.842821	1.65775	Organic acids
Hmfn000531	9.68601	1.66429	-0.263714	0.637374	Others
pma1751	1.04259	1.44454	0.6021	1.02059	Others
pma6455	1.68474	1.21266	-0.253173	0.493392	Others
pmb0764	1.33004	1.43203	0.320611	0.300717	Others
pmb0952	1.18608	1.17623	0.331332	0.740764	Others
pme0490	1.04718	1.42154	0.760596	1.63933	Others
pme0534	1.54152	1.62001	-0.0249606	0.233613	Others
ML10179289	1.04503	1.45856	-0.306974	0.38081	Phenolic acids
mws2213	1.20485	1.44859	0.276724	1.03098	Phenolic acids
pmb0069	1.03659	1.54146	-0.348779	0.500233	Phenolic acids
pme2362	1.26434	1.2129	0.840461	1.18455	Phenolic acids
pmb0566	-8.86668	1.66684	0.763057	0.772452	Flavonoids	6 unique down DAMs in C48/C0
HJAP023	-1.01998	1.21339	-0.233375	0.607494	Flavonoids
Hmcp001578	-1.92501	1.19919	0.633885	1.18696	Flavonoids
Zmlp003063	-1.53012	1.17524	0.450398	1.14323	Flavonoids
mws1519	-1.65507	1.17191	-0.113628	0.282317	Flavonoids
Hmgn002038	-1.63009	1.17255	0.175938	0.818443	Phenolic acids
Lmhp003013	0.201925	0.335429	1.38125	1.76852	Alkaloids	23 unique up DAMs in C48/C0
Lmhp005784	0.740144	1.10082	1.28659	1.67937	Alkaloids
Lmhp005872	0.567368	0.936125	1.47975	1.2875	Alkaloids
pmb0323	0.0869255	0.198456	1.18341	1.10416	Alkaloids
pmb0492	0.811156	1.01799	1.36666	1.16653	Alkaloids
pmb0770	0.883671	1.09211	1.09772	1.2617	Alkaloids
Cmsp008121	-1.87043	0.488868	2.61346	1.45609	Flavonoids
mws0914	-0.620737	0.0565832	1.10874	1.06432	Flavonoids
mws1094	-0.178381	0.671727	7.7208	1.40453	Flavonoids
Lmdn004267	0.405183	0.764289	1.03743	1.85297	Lignans and Coumarins
Cmbn007148	-0.129449	0.635035	8.53772	1.40195	Lipids
mws1491	0.901469	1.3722	1.30136	1.89835	Lipids
mws2623	0.798631	1.43549	2.50457	1.97332	Lipids
pmb0883	0.763882	0.880505	1.1431	1.69604	Lipids
mws0668	-0.455353	1.26889	1.65537	1.97162	Nucleotides and derivatives
pmb2826	-0.116792	0.326842	1.04174	1.51945	Organic acids
mws1589	-0.244004	0.633901	1.20523	1.10244	Others
Lmqp008175	0.091436	0.220228	1.4223	1.9428	Phenolic acids
mws0853	9.41113	1.1714	1.4873	1.73456	Phenolic acids
pma6460	0.284238	0.929451	8.72861	2.05852	Phenolic acids
pmb0751	1.17763	0.555833	1.51722	1.79284	Phenolic acids
pmn001319	0.178358	0.893509	1.77895	1.71703	Phenolic acids
pmn001320	6.86936	0.740478	1.19029	1.7473	Phenolic acids
pma3649	0.937053	1.20121	-1.22711	1.11451	Alkaloids	6 unique down DAMs in C48/C0
pme1651	-0.0871422	0.385499	-1.06778	1.9032	Alkaloids
pme2268	0.375086	0.318219	-1.17882	1.3065	Alkaloids
pme0075	-0.288392	1.17055	-1.09597	1.81079	Amino acids and derivatives
Hmgp002564	-0.141817	0.697871	-1.42936	1.38255	Flavonoids
pme0274	0.859766	1.19463	-1.18988	1.07771	Organic acids

## Sheet: Table S9
Table S9:Differentially expressed genes (DEGs) in Nipponbare exposed to BPH for 48h compared with un-fed Nipponbare.
Gene_id	Log2FC(N48/N0)	Padjust	Regulate	N0	N48	GO_id	GO_term	KO_id	KO_name	Pathway_id	Pathway_definition
LOC_Os05g10210	12.955	1.77267e-20	up	0	104.807	GO:000399	MF:acid phosphatase activity;	------	------	------	------
LOC_Os10g05970	12.7604	6.74576e-07	up	0.05	317.157	------	------	------	------	------	------
LOC_Os10g06000	12.7462	1.22634e-07	up	0.0266667	213.653	------	------	------	------	------	------
LOC_Os11g10460	12.5642	4.58724e-08	up	0	43.3533	GO:0006979;GO:0042744;GO:0016021;GO:0005576;GO:0009505;GO:0009506;GO:0020037;GO:0046872;GO:000460	BP:response to oxidative stress;BP:hydrogen peroxide catabolic process;CC:integral component of membrane;CC:extracellular region;CC:plant-type cell wall;CC:plasmodesma;MF:heme binding;MF:metal ion binding;MF:peroxidase activity;	K00430	E1.11.1.7	map00940	Phenylpropanoid biosynthesis
LOC_Os02g48730	12.2987	3.82869e-05	up	0	43.6033	GO:0007266;GO:0005737;GO:0005829;GO:0016020;GO:0005094;GO:004836	BP:Rho protein signal transduction;CC:cytoplasm;CC:cytosol;CC:membrane;MF:Rho GDP-dissociation inhibitor activity;MF:Rac GTPase binding;	K12462	ARHGDI, RHOGDI	------	------
LOC_Os10g05990	12.2691	5.0572e-07	up	0.03	135.973	------	------	------	------	------	------
LOC_Os06g35970	12.0121	1.28634e-15	up	0.0266667	109.267	------	------	------	------	------	------
LOC_Os01g55000	11.861	1.78028e-05	up	0	35.2367	GO:000374	MF:translation initiation factor activity;	------	------	------	------
LOC_Os10g05750	11.7719	1.53229e-06	up	0.0233333	75.89	------	------	------	------	------	------
LOC_Os12g02300	11.7717	1.94089e-13	up	0.0366667	149.003	GO:0006952;GO:0006869;GO:000828	BP:defense response;BP:lipid transport;MF:lipid binding;	------	------	------	------
LOC_Os02g44320	11.7376	3.21027e-13	up	0	55.64	------	------	------	------	------	------
LOC_Os04g46740	11.2399	2.66915e-13	up	0.0266667	60.7233	GO:0042545;GO:0045490;GO:0030599;GO:004533	BP:cell wall modification;BP:pectin catabolic process;MF:pectinesterase activity;MF:aspartyl esterase activity;	------	------	------	------
LOC_Os07g37850	11.2365	7.18155e-05	up	0.0466667	115.527	------	------	------	------	------	------
LOC_Os03g04240	11.1477	5.71015e-05	up	0	37.48	GO:0006749;GO:0005737;GO:0016740;GO:0004364;GO:004329	BP:glutathione metabolic process;CC:cytoplasm;MF:transferase activity;MF:glutathione transferase activity;MF:glutathione binding;	K00799	GST, gst	map00480	Glutathione metabolism
LOC_Os01g72290	11.1327	2.54874e-05	up	0.0233333	59.22	GO:0010497;GO:2000280;GO:0005618;GO:0048046;GO:0005576;GO:0009506;GO:0030145;GO:004573	BP:plasmodesmata-mediated intercellular transport;BP:regulation of root development;CC:cell wall;CC:apoplast;CC:extracellular region;CC:plasmodesma;MF:manganese ion binding;MF:nutrient reservoir activity;	------	------	------	------
LOC_Os10g27330	11.1264	3.09716e-06	up	0.0133333	23.2967	GO:0010143;GO:0016021;GO:0016020;GO:0016791;GO:0090447;GO:001674	BP:cutin biosynthetic process;CC:integral component of membrane;CC:membrane;MF:phosphatase activity;MF:glycerol-3-phosphate 2-O-acyltransferase activity;MF:transferase activity, transferring acyl groups;	------	------	------	------
LOC_Os06g42020	11.0936	0.00250331	up	0	14.6433	GO:0071555;GO:0005794;GO:0016021;GO:0000139;GO:0047259;GO:0051753;GO:001675	BP:cell wall organization;CC:Golgi apparatus;CC:integral component of membrane;CC:Golgi membrane;MF:glucomannan 4-beta-mannosyltransferase activity;MF:mannan synthase activity;MF:transferase activity, transferring glycosyl groups;	K13680	CSLA	------	------
LOC_Os11g34720	11.0917	1.43213e-15	up	0.0366667	82.7233	GO:0008198;GO:0008199;GO:0046872;GO:000399	MF:ferrous iron binding;MF:ferric iron binding;MF:metal ion binding;MF:acid phosphatase activity;	K14379	ACP5	map00740	Riboflavin metabolism
LOC_Os12g41910	11.0678	0.000118965	up	0.00666667	20.5367	GO:0006334;GO:0000786;GO:0005634;GO:000367	BP:nucleosome assembly;CC:nucleosome;CC:nucleus;MF:DNA binding;	------	------	------	------
LOC_Os02g58720	10.9623	6.49405e-15	up	0	20.9633	GO:0006979;GO:0042744;GO:0005576;GO:0009505;GO:0009506;GO:0020037;GO:0046872;GO:000460	BP:response to oxidative stress;BP:hydrogen peroxide catabolic process;CC:extracellular region;CC:plant-type cell wall;CC:plasmodesma;MF:heme binding;MF:metal ion binding;MF:peroxidase activity;	K00430	E1.11.1.7	map00940	Phenylpropanoid biosynthesis
LOC_Os03g25550	10.9317	2.04146e-12	up	0.01	22.32	GO:0030154;GO:0010119;GO:0005634;GO:0043565;GO:0044212;GO:0003700;GO:000367	BP:cell differentiation;BP:regulation of stomatal movement;CC:nucleus;MF:sequence-specific DNA binding;MF:transcription regulatory region DNA binding;MF:transcription factor activity, sequence-specific DNA binding;MF:DNA binding;	K09422	MYBP	------	------
LOC_Os01g05840	10.6014	3.47549e-10	up	0.0166667	32.3367	------	------	K11153	RDH12	------	------
LOC_Os02g54870	10.5827	0.000502554	up	0	16.8633	------	------	------	------	------	------
LOC_Os04g28520	10.5568	0.00238407	up	0	11.8367	GO:0006629;GO:0035336;GO:0010345;GO:0016021;GO:0080019;GO:010296	BP:lipid metabolic process;BP:long-chain fatty-acyl-CoA metabolic process;BP:suberin biosynthetic process;CC:integral component of membrane;MF:fatty-acyl-CoA reductas;MF:alcohol-forming fatty acyl-CoA reductase activity;	K13356	FAR	map04146;map00073	Peroxisome;Cutin, suberine and wax biosynthesis
LOC_Os10g05980	10.5503	1.29612e-13	up	0.136667	197.653	------	------	------	------	------	------
LOC_Os04g05050	10.5075	2.29993e-11	up	0.0133333	18.0967	GO:0045490;GO:0030570;GO:004687	BP:pectin catabolic process;MF:pectate lyase activity;MF:metal ion binding;	K01728	pel	map00040	Pentose and glucuronate interconversions
LOC_Os11g02350	10.4834	1.18499e-16	up	0.09	139.043	GO:0006952;GO:0006869;GO:000828	BP:defense response;BP:lipid transport;MF:lipid binding;	------	------	------	------
LOC_Os04g46110	10.4532	9.02646e-12	up	0	26.9667	------	------	------	------	------	------
LOC_Os06g30730	10.4386	5.10308e-11	up	0	7.35333	GO:0016021;GO:0016887;GO:000552	CC:integral component of membrane;MF:ATPase activity;MF:ATP binding;	------	------	------	------
LOC_Os01g64860	10.4183	1.43213e-15	up	0.0266667	36.6433	GO:000425	MF:serine-type endopeptidase activity;	------	------	------	------
LOC_Os09g33710	10.3714	7.67564e-14	up	0	11.79	GO:0005975;GO:0102483;GO:0008422;GO:000455	BP:carbohydrate metabolic process;MF:scopolin beta-glucosidase activity;MF:beta-glucosidase activity;MF:hydrolase activity, hydrolyzing O-glycosyl compounds;	K01188	E3.2.1.21	map00460;map00500;map00940	Cyanoamino acid metabolism;Starch and sucrose metabolism;Phenylpropanoid biosynthesis
LOC_Os01g52770	10.3491	0.000892086	up	0.0133333	20.64	GO:001678	MF:hydrolase activity, acting on ester bonds;	------	------	------	------
LOC_Os01g10850	10.3171	0.000610887	up	0.0133333	22.2867	GO:0006979;GO:0042744;GO:0005576;GO:0020037;GO:0046872;GO:000460	BP:response to oxidative stress;BP:hydrogen peroxide catabolic process;CC:extracellular region;MF:heme binding;MF:metal ion binding;MF:peroxidase activity;	K00430	E1.11.1.7	map00940	Phenylpropanoid biosynthesis
LOC_Os04g55159	10.3048	7.21051e-14	up	0	20.6767	------	------	------	------	------	------
LOC_Os04g39150	10.3028	4.40531e-10	up	0.0633333	87.23	GO:0006952;GO:0009738;GO:0038023;GO:0004864;GO:001042	BP:defense response;BP:abscisic acid-activated signaling pathway;MF:signaling receptor activity;MF:protein phosphatase inhibitor activity;MF:abscisic acid binding;	------	------	------	------
LOC_Os03g28980	10.2746	7.16646e-09	up	0	6.28	------	------	------	------	------	------
LOC_Os02g46560	10.2592	4.3632e-11	up	0	9.08	GO:004698	MF:protein dimerization activity;	------	------	------	------
LOC_Os07g02810	10.2391	0.00017292	up	0.01	14.3667	GO:0005507;GO:001649	MF:copper ion binding;MF:oxidoreductase activity;	K19791	FET3_5	------	------
LOC_Os11g14900	10.2361	6.75846e-11	up	0	10.4367	GO:0051603;GO:0005764;GO:0005615;GO:0004197;GO:000823	BP:proteolysis involved in cellular protein catabolic process;CC:lysosome;CC:extracellular space;MF:cysteine-type endopeptidase activity;MF:cysteine-type peptidase activity;	K16292	CEP, CYSEP	------	------
LOC_Os01g20780	10.1212	6.90459e-08	up	0	20.6967	------	------	------	------	------	------
LOC_Os04g31400	10.0681	1.66731e-08	up	0	8.05	------	------	------	------	------	------
LOC_Os05g44200	10.0678	0.00204803	up	0.02	21.24	GO:001678	MF:hydrolase activity, acting on ester bonds;	------	------	------	------
LOC_Os04g34170	10.047	8.3611e-09	up	0.536667	599.363	------	------	------	------	------	------
LOC_Os03g64170	9.96558	1.11633e-11	up	0.0466667	47.8433	GO:001678	MF:hydrolase activity, acting on ester bonds;	------	------	------	------
LOC_Os02g36890	9.96019	8.18415e-07	up	0	12.3067	GO:0009751;GO:0009753;GO:0030154;GO:0006355;GO:0009651;GO:0005634;GO:0043565;GO:0044212;GO:0003700;GO:000367	BP:response to salicylic acid;BP:response to jasmonic acid;BP:cell differentiation;BP:regulation of transcription, DNA-templated;BP:response to salt stress;CC:nucleus;MF:sequence-specific DNA binding;MF:transcription regulatory region DNA binding;MF:transcription factor activity, sequence-specific DNA binding;MF:DNA binding;	K09422	MYBP	------	------
LOC_Os03g01800	9.95069	3.28074e-09	up	0.02	20.4967	GO:0042546;GO:0071555;GO:0010411;GO:0005618;GO:0048046;GO:0016762;GO:000455	BP:cell wall biogenesis;BP:cell wall organization;BP:xyloglucan metabolic process;CC:cell wall;CC:apoplast;MF:xylogluca;MF:hydrolase activity, hydrolyzing O-glycosyl compounds;	K08235	E2.4.1.207	------	------
LOC_Os11g26190	9.93991	3.65937e-15	up	0.08	83.51	GO:001602	CC:integral component of membrane;	------	------	------	------
LOC_Os04g47250	9.93451	1.2666e-10	up	0.02	20.51	GO:0016021;GO:0005506;GO:0016705;GO:0004497;GO:002003	CC:integral component of membrane;MF:iron ion binding;MF:oxidoreductase activity, acting on paired donors, with incorporation or reduction of molecular oxygen;MF:monooxygenase activity;MF:heme binding;	K15398	CYP86A4S	map00073	Cutin, suberine and wax biosynthesis
LOC_Os06g49770	9.93399	4.02375e-09	up	0.0333333	37.5767	GO:001602	CC:integral component of membrane;	------	------	------	------
LOC_Os07g38130	9.91755	3.65937e-15	up	0.153333	162.147	GO:0048833;GO:0030154;GO:0005618;GO:0005576;GO:0005886;GO:000485	BP:specification of floral organ number;BP:cell differentiation;CC:cell wall;CC:extracellular region;CC:plasma membrane;MF:enzyme inhibitor activity;	------	------	------	------
LOC_Os04g31410	9.91525	1.21379e-09	up	0	21.4233	------	------	------	------	------	------
LOC_Os05g38410	9.89003	2.50881e-10	up	0	6.03	GO:0046274;GO:0048046;GO:0052716;GO:000550	BP:lignin catabolic process;CC:apoplast;MF:hydroquinon;MF:copper ion binding;	K05909	E1.10.3.2	------	------
LOC_Os04g53950	9.88169	4.57096e-05	up	0.0533333	56.3	GO:0042546;GO:0005975;GO:0071555;GO:0010411;GO:0005618;GO:0048046;GO:0016762;GO:000455	BP:cell wall biogenesis;BP:carbohydrate metabolic process;BP:cell wall organization;BP:xyloglucan metabolic process;CC:cell wall;CC:apoplast;MF:xylogluca;MF:hydrolase activity, hydrolyzing O-glycosyl compounds;	K08235	E2.4.1.207	------	------
LOC_Os01g47780	9.87811	4.0684e-38	up	0.366667	361.797	GO:0009834;GO:000588	BP:plant-type secondary cell wall biogenesis;CC:plasma membrane;	------	------	------	------
LOC_Os01g11550	9.86263	2.87861e-08	up	0	5.09	GO:0007275;GO:0005634;GO:0003700;GO:0043565;GO:000367	BP:multicellular organism development;CC:nucleus;MF:transcription factor activity, sequence-specific DNA binding;MF:sequence-specific DNA binding;MF:DNA binding;	------	------	------	------
LOC_Os09g28580	9.86157	8.50051e-09	up	0	35.8967	GO:0007050;GO:0005634;GO:0004861;GO:001630	BP:cell cycle arrest;CC:nucleus;MF:cyclin-dependent protein serine/threonine kinase inhibitor activity;MF:kinase activity;	------	------	------	------
LOC_Os11g12240	9.84397	9.60532e-07	up	0	4.80667	GO:004353	MF:ADP binding;	K13457	RPM1, RPS3	map04626	Plant-pathogen interaction
LOC_Os01g21034	9.82858	6.45575e-14	up	0.0533333	37.1733	GO:0042545;GO:0045490;GO:0046910;GO:0030599;GO:0045330;GO:000485	BP:cell wall modification;BP:pectin catabolic process;MF:pectinesterase inhibitor activity;MF:pectinesterase activity;MF:aspartyl esterase activity;MF:enzyme inhibitor activity;	K01051	E3.1.1.11	map00040	Pentose and glucuronate interconversions
LOC_Os11g47580	9.8248	5.96387e-07	up	0	10.88	GO:0005975;GO:0006952;GO:0045493;GO:0005576;GO:0016798;GO:000456	BP:carbohydrate metabolic process;BP:defense response;BP:xylan catabolic process;CC:extracellular region;MF:hydrolase activity, acting on glycosyl bonds;MF:chitinase activity;	K01183	E3.2.1.14	map00520	Amino sugar and nucleotide sugar metabolism
LOC_Os03g60720	9.80833	0.000551145	up	0.0133333	15.5567	GO:0009664;GO:0005618;GO:0016020;GO:000557	BP:plant-type cell wall organization;CC:cell wall;CC:membrane;CC:extracellular region;	------	------	------	------
LOC_Os08g44620	9.79593	7.16646e-09	up	0	6.49333	------	------	------	------	------	------
LOC_Os12g34524	9.78515	8.70753e-11	up	0.0166667	17.9667	GO:0006979;GO:0042744;GO:0005576;GO:0009505;GO:0009506;GO:0020037;GO:0046872;GO:000460	BP:response to oxidative stress;BP:hydrogen peroxide catabolic process;CC:extracellular region;CC:plant-type cell wall;CC:plasmodesma;MF:heme binding;MF:metal ion binding;MF:peroxidase activity;	K00430	E1.11.1.7	map00940	Phenylpropanoid biosynthesis
LOC_Os07g46480	9.77858	2.48594e-09	up	0.02	14.1133	GO:0006508;GO:0030163;GO:0004190;GO:000367	BP:proteolysis;BP:protein catabolic process;MF:aspartic-type endopeptidase activity;MF:DNA binding;	------	------	------	------
LOC_Os02g43640	9.76795	7.11228e-09	up	0.04	38.7867	GO:000396	MF:RNA-directed DNA polymerase activity;	------	------	------	------
LOC_Os08g16660	9.72766	2.48181e-08	up	0	5.75	GO:0006508;GO:0030163;GO:0016021;GO:000419	BP:proteolysis;BP:protein catabolic process;CC:integral component of membrane;MF:aspartic-type endopeptidase activity;	------	------	------	------
LOC_Os02g40260	9.72428	9.65763e-08	up	0	6.79333	------	------	------	------	------	------
LOC_Os07g44090	9.71286	1.34542e-11	up	0.0133333	13.2333	GO:0030154;GO:0005634;GO:0016021;GO:0043565;GO:0044212;GO:0003700;GO:000367	BP:cell differentiation;CC:nucleus;CC:integral component of membrane;MF:sequence-specific DNA binding;MF:transcription regulatory region DNA binding;MF:transcription factor activity, sequence-specific DNA binding;MF:DNA binding;	K09422	MYBP	------	------
LOC_Os09g20540	9.70777	5.11807e-09	up	0	6.38	GO:001602	CC:integral component of membrane;	------	------	------	------
LOC_Os01g28030	9.69598	2.29425e-12	up	0	8.77333	GO:0006979;GO:0042744;GO:0005576;GO:0020037;GO:0046872;GO:000460	BP:response to oxidative stress;BP:hydrogen peroxide catabolic process;CC:extracellular region;MF:heme binding;MF:metal ion binding;MF:peroxidase activity;	K00430	E1.11.1.7	map00940	Phenylpropanoid biosynthesis
LOC_Os12g40760	9.6728	0.00910785	up	0	14.5533	GO:0043086;GO:000485	BP:negative regulation of catalytic activity;MF:enzyme inhibitor activity;	------	------	------	------
LOC_Os01g71170	9.64311	6.7233e-10	up	0.0333333	28.0733	GO:001602	CC:integral component of membrane;	------	------	------	------
LOC_Os09g27820	9.64061	8.51288e-05	up	0.143333	125.633	GO:0009835;GO:0009693;GO:0031418;GO:0051213;GO:0009815;GO:0046872;GO:001649	BP:fruit ripening;BP:ethylene biosynthetic process;MF:L-ascorbic acid binding;MF:dioxygenase activity;MF:1-aminocyclopropane-1-carboxylate oxidase activity;MF:metal ion binding;MF:oxidoreductase activity;	K05933	E1.14.17.4	map00270	Cysteine and methionine metabolism
LOC_Os05g35380	9.6371	0.00646025	up	0	9.57333	GO:001678	MF:hydrolase activity;	------	------	------	------
LOC_Os07g01600	9.61188	2.28244e-12	up	0.0766667	61.3567	GO:004804	CC:apoplast;	------	------	------	------
LOC_Os02g51040	9.61085	1.4994e-05	up	0	8.1	GO:0009664;GO:0005618;GO:0016020;GO:000557	BP:plant-type cell wall organization;CC:cell wall;CC:membrane;CC:extracellular region;	------	------	------	------
LOC_Os02g30780	9.59076	3.38363e-05	up	0	17.5933	GO:000170	BP:cell fate determination;	------	------	------	------
LOC_Os09g07350	9.58586	5.79116e-12	up	0.0133333	11.9533	GO:004665	CC:anchored component of plasma membrane;	------	------	------	------
LOC_Os02g56920	9.51809	0.0413445	up	0.01	8.20333	GO:0009414;GO:0009409;GO:0009651;GO:0008610;GO:0005789;GO:0016021;GO:0000170;GO:0009924;GO:0005506;GO:0016491;GO:199046	BP:response to water deprivation;BP:response to cold;BP:response to salt stress;BP:lipid biosynthetic process;CC:endoplasmic reticulum membrane;CC:integral component of membrane;MF:sphingosine hydroxylase activity;MF:octadecanal decarbonylase activity;MF:iron ion binding;MF:oxidoreductase activity;MF:aldehyde oxygenas;	K15404	K15404, CER1	map00073	Cutin, suberine and wax biosynthesis
LOC_Os06g40150	9.48253	5.62017e-11	up	0.0633333	43.26	GO:0005634;GO:0003700;GO:000367	CC:nucleus;MF:transcription factor activity, sequence-specific DNA binding;MF:DNA binding;	------	------	------	------
LOC_Os05g38000	9.48188	5.53549e-05	up	0.03	23.6167	GO:0005089;GO:001630	MF:Rho guanyl-nucleotide exchange factor activity;MF:kinase activity;	------	------	------	------
LOC_Os03g15320	9.47891	1.49589e-08	up	0	5.19667	------	------	------	------	------	------
LOC_Os03g13200	9.47819	2.38995e-07	up	0	6.92333	GO:0006979;GO:0042744;GO:0005576;GO:0020037;GO:0046872;GO:000460	BP:response to oxidative stress;BP:hydrogen peroxide catabolic process;CC:extracellular region;MF:heme binding;MF:metal ion binding;MF:peroxidase activity;	K00430	E1.11.1.7	map00940	Phenylpropanoid biosynthesis
LOC_Os08g43730	9.44835	0.00185975	up	0.0133333	10.2933	GO:007124	BP:cellular response to nitrate;	------	------	------	------
LOC_Os06g30210	9.4353	0.0148444	up	0	7.49667	------	------	------	------	------	------
LOC_Os10g32580	9.43283	2.48137e-08	up	0	6.34333	GO:001678	MF:hydrolase activity, acting on ester bonds;	------	------	------	------
LOC_Os10g38920	9.39649	7.87343e-07	up	0	4.59	GO:0016021;GO:0004674;GO:0005524;GO:000467	CC:integral component of membrane;MF:protein serine/threonine kinase activity;MF:ATP binding;MF:protein kinase activity;	------	------	------	------
LOC_Os07g01370	9.38528	1.52474e-08	up	0.02	12.6433	GO:0006979;GO:0042744;GO:0005576;GO:0020037;GO:0046872;GO:000460	BP:response to oxidative stress;BP:hydrogen peroxide catabolic process;CC:extracellular region;MF:heme binding;MF:metal ion binding;MF:peroxidase activity;	K00430	E1.11.1.7	map00940	Phenylpropanoid biosynthesis
LOC_Os06g47600	9.37131	6.10336e-05	up	0	8.85333	GO:0006952;GO:000557	BP:defense response;CC:extracellular region;	------	------	------	------
LOC_Os02g17620	9.3693	1.27769e-07	up	0	11.1533	GO:0003824;GO:001678	MF:catalytic activity;MF:hydrolase activity;	------	------	------	------
LOC_Os03g59300	9.35715	5.40142e-06	up	0.0133333	11.48	------	------	------	------	------	------
LOC_Os05g07060	9.33933	3.84682e-09	up	0.0233333	17.34	GO:0009834;GO:0000398;GO:0005886;GO:0005681;GO:0030623;GO:001707	BP:plant-type secondary cell wall biogenesis;BP:mRNA splicing, via spliceosome;CC:plasma membrane;CC:spliceosomal complex;MF:U5 snRNA binding;MF:U6 snRNA binding;	------	------	------	------
LOC_Os11g42550	9.32285	1.77136e-10	up	0.03	20.32	GO:004804	CC:apoplast;	------	------	------	------
LOC_Os04g46830	9.30909	5.74895e-06	up	0	8.53	------	------	------	------	------	------
LOC_Os05g39840	9.30769	1.81544e-06	up	0.01	8.44	GO:0006270;GO:0009903;GO:0009904;GO:0005829;GO:0042555;GO:0005634;GO:0004386;GO:0003677;GO:000552	BP:DNA replication initiation;BP:chloroplast avoidance movement;BP:chloroplast accumulation movement;CC:cytosol;CC:MCM complex;CC:nucleus;MF:helicase activity;MF:DNA binding;MF:ATP binding;	------	------	------	------
LOC_Os12g14220	9.26908	3.61788e-08	up	0	28.7	------	------	------	------	------	------
LOC_Os01g62260	9.25419	2.24088e-06	up	0.423333	282.443	GO:0006952;GO:000557	BP:defense response;CC:extracellular region;	------	------	------	------
LOC_Os05g09740	9.25331	2.62506e-19	up	0.163333	103.983	GO:000399	MF:acid phosphatase activity;	------	------	------	------
LOC_Os02g11040	9.24582	0.00201397	up	0.0533333	33.2433	------	------	------	------	------	------
LOC_Os08g44840	9.2359	2.40692e-11	up	0.0466667	31.4067	GO:0010090;GO:0010143;GO:0051179;GO:0005737;GO:001674	BP:trichome morphogenesis;BP:cutin biosynthetic process;BP:localization;CC:cytoplasm;MF:transferase activity, transferring acyl groups other than amino-acyl groups;	K19747	DCR	------	------
LOC_Os02g51320	9.22612	8.42534e-05	up	0	8.79667	GO:0080113;GO:0009742;GO:0009741;GO:0040008;GO:0005737;GO:0005634;GO:004698	BP:regulation of seed growth;BP:brassinosteroid mediated signaling pathway;BP:response to brassinosteroid;BP:regulation of growth;CC:cytoplasm;CC:nucleus;MF:protein dimerization activity;	------	------	------	------
LOC_Os11g37670	9.21282	0.000491052	up	0.02	12.3	GO:005151	BP:regulation of monopolar cell growth;	------	------	------	------
LOC_Os03g36560	9.20359	0.000206764	up	0	6.03667	GO:0006979;GO:0042744;GO:0005576;GO:0009505;GO:0009506;GO:0020037;GO:0046872;GO:000460	BP:response to oxidative stress;BP:hydrogen peroxide catabolic process;CC:extracellular region;CC:plant-type cell wall;CC:plasmodesma;MF:heme binding;MF:metal ion binding;MF:peroxidase activity;	K00430	E1.11.1.7	map00940	Phenylpropanoid biosynthesis
LOC_Os04g33370	9.20016	1.57234e-06	up	0.01	8.23	GO:0016020;GO:0016021;GO:0004497;GO:0020037;GO:0016709;GO:0016705;GO:000550	CC:membrane;CC:integral component of membrane;MF:monooxygenase activity;MF:heme binding;MF:oxidoreductase activity, acting on paired donors, with incorporation or reduction of molecular oxygen, NA;MF:oxidoreductase activity, acting on paired donors, with incorporation or reduction of molecular oxygen;MF:iron ion binding;	K21995	CYP77A4	------	------
LOC_Os01g53640	9.19918	1.86129e-06	up	0	2.92333	GO:0006468;GO:0016021;GO:0005886;GO:0004675;GO:0004672;GO:000552	BP:protein phosphorylation;CC:integral component of membrane;CC:plasma membrane;MF:transmembrane receptor protein serine/threonine kinase activity;MF:protein kinase activity;MF:ATP binding;	------	------	------	------
LOC_Os05g38420	9.1905	1.92472e-09	up	0	3.69667	GO:0046274;GO:0048046;GO:0005507;GO:005271	BP:lignin catabolic process;CC:apoplast;MF:copper ion binding;MF:hydroquinon;	K05909	E1.10.3.2	------	------
LOC_Os03g55290	9.18905	4.48341e-09	up	0.0966667	62.89	------	------	------	------	------	------
LOC_Os02g37480	9.18018	2.304e-11	up	0.326667	203.643	------	------	------	------	------	------
LOC_Os10g39740	9.17922	2.46218e-05	up	0.02	14.55	GO:0006749;GO:0005737;GO:0016740;GO:0004364;GO:004329	BP:glutathione metabolic process;CC:cytoplasm;MF:transferase activity;MF:glutathione transferase activity;MF:glutathione binding;	K00799	GST, gst	map00480	Glutathione metabolism
LOC_Os04g54810	9.17065	2.27573e-10	up	0.02	14.02	GO:0005975;GO:0031222;GO:0045493;GO:0009505;GO:0046556;GO:0004553;GO:000904	BP:carbohydrate metabolic process;BP:arabinan catabolic process;BP:xylan catabolic process;CC:plant-type cell wall;MF:alpha-L-arabinofuranosidase activity;MF:hydrolase activity, hydrolyzing O-glycosyl compounds;MF:xylan 1,4-beta-xylosidase activity;	K15920	XYL4	map00520	Amino sugar and nucleotide sugar metabolism
LOC_Os07g31840	9.16847	8.65076e-08	up	0.0166667	10.9967	GO:0016020;GO:0016021;GO:0005768;GO:0005802;GO:001630	CC:membrane;CC:integral component of membrane;CC:endosome;CC:trans-Golgi network;MF:kinase activity;	------	------	------	------
LOC_Os04g59380	9.15271	1.94071e-07	up	0	4.31	GO:0051537;GO:000367	MF:2 iron, 2 sulfur cluster binding;MF:nucleic acid binding;	------	------	------	------
LOC_Os02g42650	9.15074	2.23859e-06	up	0	5.29	GO:0019953;GO:0071555;GO:0006949;GO:0005618;GO:0016020;GO:0005576;GO:000950	BP:sexual reproduction;BP:cell wall organization;BP:syncytium formation;CC:cell wall;CC:membrane;CC:extracellular region;CC:plasmodesma;	K20628	exlX	------	------
LOC_Os07g25810	9.14322	2.69313e-07	up	0.0133333	5.17333	------	------	------	------	------	------
LOC_Os02g51720	9.13914	4.65028e-05	up	0	6.42667	------	------	------	------	------	------
LOC_Os10g02770	9.1372	3.21893e-06	up	0.0133333	9.71667	GO:0042546;GO:0071555;GO:0010411;GO:0005618;GO:0048046;GO:0016762;GO:000455	BP:cell wall biogenesis;BP:cell wall organization;BP:xyloglucan metabolic process;CC:cell wall;CC:apoplast;MF:xylogluca;MF:hydrolase activity, hydrolyzing O-glycosyl compounds;	K08235	E2.4.1.207	------	------
LOC_Os05g50260	9.10878	3.75097e-07	up	0	3.01	GO:0071555;GO:0005975;GO:0016021;GO:0005576;GO:000465	BP:cell wall organization;BP:carbohydrate metabolic process;CC:integral component of membrane;CC:extracellular region;MF:polygalacturonase activity;	------	------	------	------
LOC_Os06g06250	9.10345	8.33351e-35	up	0.196667	112.597	GO:001678	MF:hydrolase activity, acting on ester bonds;	------	------	------	------
LOC_Os03g18960	9.08684	1.08214e-05	up	0	3.04667	GO:0080142;GO:0005634;GO:0003700;GO:0043565;GO:000551	BP:regulation of salicylic acid biosynthetic process;CC:nucleus;MF:transcription factor activity, sequence-specific DNA binding;MF:sequence-specific DNA binding;MF:calmodulin binding;	------	------	------	------
LOC_Os02g03294	9.08048	3.93764e-09	up	0	8.23667	GO:0000079;GO:001990	BP:regulation of cyclin-dependent protein serine/threonine kinase activity;MF:protein kinase binding;	------	------	------	------
LOC_Os12g42190	9.07854	6.76959e-08	up	0	5.73667	GO:0007275;GO:0005634;GO:0003700;GO:0043565;GO:000367	BP:multicellular organism development;CC:nucleus;MF:transcription factor activity, sequence-specific DNA binding;MF:sequence-specific DNA binding;MF:DNA binding;	------	------	------	------
LOC_Os11g26990	9.07368	2.62448e-06	up	0.0166667	10.87	GO:0016021;GO:0005886;GO:001687	CC:integral component of membrane;CC:plasma membrane;MF:ligase activity;	------	------	------	------
LOC_Os03g16610	9.06193	3.30607e-08	up	0	3.13333	GO:0046274;GO:0048046;GO:0052716;GO:0005507;GO:001649	BP:lignin catabolic process;CC:apoplast;MF:hydroquinon;MF:copper ion binding;MF:oxidoreductase activity;	K05909	E1.10.3.2	------	------
LOC_Os02g20560	9.05805	6.03111e-14	up	0.0366667	21.0433	GO:0009834;GO:0016021;GO:000588	BP:plant-type secondary cell wall biogenesis;CC:integral component of membrane;CC:plasma membrane;	------	------	------	------
LOC_Os07g41600	9.05477	7.71161e-16	up	0.2	112.107	GO:0030001;GO:0046872;GO:000374	BP:metal ion transport;MF:metal ion binding;MF:translation initiation factor activity;	------	------	------	------
LOC_Os10g38020	9.02733	1.33569e-06	up	0	3.70333	------	------	------	------	------	------
LOC_Os03g06940	9.02317	1.25459e-10	up	0.0366667	18.68	GO:0005975;GO:0005618;GO:0048046;GO:0005773;GO:0030246;GO:000456	BP:carbohydrate metabolic process;CC:cell wall;CC:apoplast;CC:vacuole;MF:carbohydrate binding;MF:beta-galactosidase activity;	------	------	------	------
LOC_Os12g38140	8.99261	0.000299811	up	0.223333	125.763	------	------	------	------	------	------
LOC_Os07g11790	8.99101	3.62562e-07	up	0.0366667	18.0767	GO:0016787;GO:0010333;GO:000028	MF:hydrolase activity;MF:terpene synthase activity;MF:magnesium ion binding;	K15803	GERD	map00909	Sesquiterpenoid and triterpenoid biosynthesis
LOC_Os07g30620	8.9908	1.53871e-08	up	0	4.01	GO:0043231;GO:0016758;GO:000819	CC:intracellular membrane-bounded organelle;MF:transferase activity, transferring hexosyl groups;MF:UDP-glycosyltransferase activity;	------	------	------	------
LOC_Os02g46680	8.97597	2.45296e-10	up	0.0333333	16.9067	GO:0016021;GO:0042626;GO:0016887;GO:000552	CC:integral component of membrane;MF:ATPase activity, coupled to transmembrane movement of substances;MF:ATPase activity;MF:ATP binding;	K05658	ABCB1, CD243	map02010	ABC transporters
LOC_Os04g28280	8.9709	5.62933e-09	up	0	6.15333	GO:0006355;GO:0005634;GO:0003700;GO:0043565;GO:004698	BP:regulation of transcription, DNA-templated;CC:nucleus;MF:transcription factor activity, sequence-specific DNA binding;MF:sequence-specific DNA binding;MF:protein dimerization activity;	------	------	------	------
LOC_Os05g41990	8.94995	6.43897e-06	up	0.0166667	10.19	GO:0006979;GO:0042744;GO:0005576;GO:0009505;GO:0009506;GO:0020037;GO:0046872;GO:000460	BP:response to oxidative stress;BP:hydrogen peroxide catabolic process;CC:extracellular region;CC:plant-type cell wall;CC:plasmodesma;MF:heme binding;MF:metal ion binding;MF:peroxidase activity;	K00430	E1.11.1.7	map00940	Phenylpropanoid biosynthesis
LOC_Os09g13650	8.93197	3.48954e-09	up	0	6.51	GO:0032147;GO:0060236;GO:0016021;GO:0005819;GO:000587	BP:activation of protein kinase activity;BP:regulation of mitotic spindle organization;CC:integral component of membrane;CC:spindle;CC:microtubule;	------	------	------	------
LOC_Os01g10960	8.92223	1.36274e-07	up	0.0133333	7.15333	GO:000577	CC:vacuole;	------	------	------	------
LOC_Os02g21550	8.91357	7.18143e-07	up	0	5.41	GO:0009535;GO:0046872;GO:0051213;GO:001649	CC:chloroplast thylakoid membrane;MF:metal ion binding;MF:dioxygenase activity;MF:oxidoreductase activity;	------	------	------	------
LOC_Os04g39110	8.91063	0.000527491	up	0.266667	146.603	------	------	------	------	------	------
LOC_Os01g73980	8.87328	5.46235e-07	up	0.0166667	9.45	GO:0051603;GO:0005764;GO:0005615;GO:0004197;GO:000823	BP:proteolysis involved in cellular protein catabolic process;CC:lysosome;CC:extracellular space;MF:cysteine-type endopeptidase activity;MF:cysteine-type peptidase activity;	K16290	XCP	------	------
LOC_Os10g20890	8.86901	2.23859e-06	up	0	12.96	------	------	------	------	------	------
LOC_Os03g16718	8.82172	4.67524e-05	up	0	3.63667	GO:000827	MF:zinc ion binding;	------	------	------	------
LOC_Os11g31980	8.7933	2.58397e-05	up	0	3.10333	GO:0051603;GO:0005773;GO:0016021;GO:000418	BP:proteolysis involved in cellular protein catabolic process;CC:vacuole;CC:integral component of membrane;MF:serine-type carboxypeptidase activity;	K16297	SCPL-II	------	------
LOC_Os01g71420	8.79072	3.22087e-05	up	0	3.85667	GO:0016787;GO:001678	MF:hydrolase activity;MF:hydrolase activity, acting on ester bonds;	------	------	------	------
LOC_Os07g41320	8.78533	3.59803e-08	up	0.0166667	6.43667	GO:0052324;GO:0009664;GO:0009832;GO:0010215;GO:0016021;GO:0046658;GO:003122	BP:plant-type cell wall cellulose biosynthetic process;BP:plant-type cell wall organization;BP:plant-type cell wall biogenesis;BP:cellulose microfibril organization;CC:integral component of membrane;CC:anchored component of plasma membrane;CC:anchored component of membrane;	------	------	------	------
LOC_Os01g72700	8.77358	2.1738e-08	up	0.0233333	9.99667	GO:0016021;GO:0005886;GO:0005524;GO:000467	CC:integral component of membrane;CC:plasma membrane;MF:ATP binding;MF:protein kinase activity;	------	------	------	------
LOC_Os04g02580	8.77288	2.993e-05	up	0	5.41667	GO:0009904;GO:0009903;GO:000582	BP:chloroplast accumulation movement;BP:chloroplast avoidance movement;CC:cytosol;	------	------	------	------
LOC_Os08g05290	8.76497	0.00010984	up	0.00666667	3.60333	GO:0016021;GO:0005886;GO:0004674;GO:0004672;GO:000552	CC:integral component of membrane;CC:plasma membrane;MF:protein serine/threonine kinase activity;MF:protein kinase activity;MF:ATP binding;	------	------	------	------
LOC_Os01g62490	8.74912	2.09779e-07	up	0	2.59667	GO:0046274;GO:0048046;GO:0052716;GO:000550	BP:lignin catabolic process;CC:apoplast;MF:hydroquinon;MF:copper ion binding;	K05909	E1.10.3.2	------	------
LOC_Os08g40060	8.74092	1.60306e-09	up	0	5.28	------	------	------	------	------	------
LOC_Os07g46560	8.73913	0.000481136	up	0	4.04333	GO:0080148;GO:0006511;GO:0007275;GO:0005737;GO:0005634;GO:0061630;GO:0008270;GO:001687	BP:negative regulation of response to water deprivation;BP:ubiquitin-dependent protein catabolic process;BP:multicellular organism development;CC:cytoplasm;CC:nucleus;MF:ubiquitin protein ligase activity;MF:zinc ion binding;MF:ligase activity;	K04506	SIAH1	map04120	Ubiquitin mediated proteolysis
LOC_Os05g28830	8.737	2.69995e-05	up	0	2.99333	GO:0009834;GO:1990937;GO:0005794;GO:0016021;GO:1990538;GO:001641	BP:plant-type secondary cell wall biogenesis;BP:xylan acetylation;CC:Golgi apparatus;CC:integral component of membrane;MF:xylan O-acetyltransferase activity;MF:O-acetyltransferase activity;	------	------	------	------
LOC_Os01g09880	8.72069	1.93663e-09	up	0.0166667	8.31667	GO:0016021;GO:000588	CC:integral component of membrane;CC:plasma membrane;	------	------	------	------
LOC_Os10g35050	8.69104	3.70406e-05	up	0	5.03667	GO:0016021;GO:0032586;GO:0005774;GO:0015250;GO:001526	CC:integral component of membrane;CC:protein storage vacuole membrane;CC:vacuolar membrane;MF:water channel activity;MF:channel activity;	K09873	TIP	------	------
LOC_Os12g01770	8.65227	6.839e-08	up	0	3.35333	GO:0016021;GO:0004724;GO:0015299;GO:0004722;GO:0003824;GO:004687	CC:integral component of membrane;MF:magnesium-dependent protein serine/threonine phosphatase activity;MF:solut;MF:protein serine/threonine phosphatase activity;MF:catalytic activity;MF:metal ion binding;	------	------	------	------
LOC_Os06g09340	8.64765	3.69435e-08	up	0.01	5.04333	GO:0042545;GO:0045490;GO:0046910;GO:0030599;GO:0045330;GO:000485	BP:cell wall modification;BP:pectin catabolic process;MF:pectinesterase inhibitor activity;MF:pectinesterase activity;MF:aspartyl esterase activity;MF:enzyme inhibitor activity;	------	------	------	------
LOC_Os05g23924	8.64538	0.000148321	up	0	2.93333	GO:0005975;GO:000455	BP:carbohydrate metabolic process;MF:hydrolase activity, hydrolyzing O-glycosyl compounds;	------	------	------	------
LOC_Os05g13900	8.63692	1.33889e-09	up	0.0166667	7.42333	GO:0006355;GO:0005634;GO:0000785;GO:000367	BP:regulation of transcription, DNA-templated;CC:nucleus;CC:chromatin;MF:DNA binding;	------	------	------	------
LOC_Os10g40810	8.63627	9.24908e-05	up	0.03	12.76	GO:0006355;GO:0045893;GO:0005634;GO:0043565;GO:000827	BP:regulation of transcription, DNA-templated;BP:positive regulation of transcription, DNA-templated;CC:nucleus;MF:sequence-specific DNA binding;MF:zinc ion binding;	------	------	------	------
LOC_Os03g04220	8.625	0.00187058	up	0.0733333	32.1633	GO:0006749;GO:0005737;GO:0016740;GO:0004364;GO:004329	BP:glutathione metabolic process;CC:cytoplasm;MF:transferase activity;MF:glutathione transferase activity;MF:glutathione binding;	K00799	GST, gst	map00480	Glutathione metabolism
LOC_Os01g46340	8.62334	5.79116e-12	up	0.06	21.7433	------	------	------	------	------	------
LOC_Os03g02820	8.61963	3.28303e-06	up	0	3.03333	GO:000396	MF:RNA-directed DNA polymerase activity;	------	------	------	------
LOC_Os06g11490	8.61202	7.01351e-19	up	0.14	52.3667	GO:0046658;GO:000905	CC:anchored component of plasma membrane;MF:electron carrier activity;	------	------	------	------
LOC_Os09g07154	8.60967	5.84255e-23	up	0.706667	294.58	GO:001602	CC:integral component of membrane;	------	------	------	------
LOC_Os01g69290	8.57396	0.00666786	up	0.0266667	10.8	GO:001602	CC:integral component of membrane;	------	------	------	------
LOC_Os03g51970	8.52843	0.00044152	up	0	2.70333	GO:0032502;GO:0006355;GO:0006351;GO:0005634;GO:0016021;GO:000552	BP:developmental process;BP:regulation of transcription, DNA-templated;BP:transcription, DNA-templated;CC:nucleus;CC:integral component of membrane;MF:ATP binding;	------	------	------	------
LOC_Os03g28990	8.49723	3.06797e-06	up	0	2.92333	GO:0016021;GO:000588	CC:integral component of membrane;CC:plasma membrane;	------	------	------	------
LOC_Os08g38170	8.49085	3.50274e-13	up	0.03	13.41	GO:0006284;GO:000872	BP:base-excision repair;MF:DNA-3-methyladenine glycosylase activity;	K01246	tag	map03410	Base excision repair
LOC_Os02g21640	8.48723	0.00110702	up	0	8.45	------	------	------	------	------	------
LOC_Os03g61080	8.47909	9.16948e-05	up	0.00666667	3.38333	------	------	------	------	------	------
LOC_Os07g35520	8.46078	0.000299652	up	0	2.71	GO:0005975;GO:0046658;GO:0016021;GO:000455	BP:carbohydrate metabolic process;CC:anchored component of plasma membrane;CC:integral component of membrane;MF:hydrolase activity, hydrolyzing O-glycosyl compounds;	------	------	------	------
LOC_Os02g50000	8.4598	0.000100476	up	0	3.62667	GO:001678	MF:hydrolase activity, acting on ester bonds;	------	------	------	------
LOC_Os05g51740	8.45842	9.18995e-05	up	0.00666667	2.39667	GO:0010075;GO:0048437;GO:0016021;GO:0005886;GO:0033612;GO:0004674;GO:0004672;GO:000552	BP:regulation of meristem growth;BP:floral organ development;CC:integral component of membrane;CC:plasma membrane;MF:receptor serine/threonine kinase binding;MF:protein serine/threonine kinase activity;MF:protein kinase activity;MF:ATP binding;	------	------	------	------
LOC_Os06g05550	8.45747	9.38042e-45	up	0.33	119.753	GO:0048046;GO:001678	CC:apoplast;MF:hydrolase activity, acting on ester bonds;	------	------	------	------
LOC_Os01g45730	8.44711	2.12933e-07	up	0.0266667	6.39667	GO:0061158;GO:0005829;GO:0046872;GO:0003730;GO:000367	BP:3'-UTR-mediated mRNA destabilization;CC:cytosol;MF:metal ion binding;MF:mRNA 3'-UTR binding;MF:DNA binding;	------	------	------	------
LOC_Os09g07150	8.4378	5.57024e-21	up	0.593333	192.103	------	------	------	------	------	------
LOC_Os03g50970	8.42628	1.03131e-12	up	0.04	14.82	GO:0000226;GO:000801	BP:microtubule cytoskeleton organization;MF:microtubule binding;	K16732	PRC1	------	------
LOC_Os04g42100	8.42491	1.38559e-07	up	0.0333333	11.9267	GO:0042744;GO:0006979;GO:0009505;GO:0009506;GO:0005576;GO:0020037;GO:0004601;GO:004687	BP:hydrogen peroxide catabolic process;BP:response to oxidative stress;CC:plant-type cell wall;CC:plasmodesma;CC:extracellular region;MF:heme binding;MF:peroxidase activity;MF:metal ion binding;	K00430	E1.11.1.7	map00940	Phenylpropanoid biosynthesis
LOC_Os08g37890	8.42273	0.00173802	up	0	4.06333	GO:0010374;GO:001005	BP:stomatal complex development;BP:guard cell differentiation;	------	------	------	------
LOC_Os03g01090	8.40982	6.52438e-07	up	0	3.64667	GO:0016021;GO:0004519;GO:000375	CC:integral component of membrane;MF:endonuclease activity;MF:peptidyl-prolyl cis-trans isomerase activity;	------	------	------	------
LOC_Os12g06150	8.39587	8.11496e-05	up	0	3.74333	GO:004589	BP:negative regulation of transcription, DNA-templated;	------	------	------	------
LOC_Os04g46130	8.3948	6.8591e-05	up	0.0666667	22.76	GO:0046658;GO:0016021;GO:000905	CC:anchored component of plasma membrane;CC:integral component of membrane;MF:electron carrier activity;	------	------	------	------
LOC_Os03g56944	8.38446	0.000171215	up	0.0566667	19.0167	------	------	------	------	------	------
LOC_Os10g11860	8.36863	5.53491e-05	up	0.0133333	5.33	GO:0006855;GO:0016021;GO:0015297;GO:004291	BP:drug transmembrane transport;CC:integral component of membrane;MF:antiporter activity;MF:xenobiotic transporter activity;	K03327	TC.MATE, SLC47A, norM, mdtK, dinF	------	------
LOC_Os06g43600	8.3656	7.99494e-08	up	0.0733333	26.2267	------	------	------	------	------	------
LOC_Os08g43700	8.36293	4.89731e-05	up	0.0466667	19.1267	GO:0009733;GO:000992	BP:response to auxin;BP:auxin polar transport;	------	------	------	------
LOC_Os09g26590	8.32534	5.18428e-05	up	0	5.26	GO:0009733;GO:000950	BP:response to auxin;CC:chloroplast;	------	------	------	------
LOC_Os01g57150	8.31441	0.00025608	up	0	3.53667	------	------	------	------	------	------
LOC_Os04g01500	8.3125	9.00633e-07	up	0.0533333	18.5867	------	------	------	------	------	------
LOC_Os12g41600	8.30071	8.17167e-09	up	0.0333333	9.70667	GO:0009733;GO:0004674;GO:000552	BP:response to auxin;MF:protein serine/threonine kinase activity;MF:ATP binding;	------	------	------	------
LOC_Os07g47830	8.28925	2.92852e-06	up	0	1.67	GO:0042545;GO:0045490;GO:0046910;GO:0030599;GO:0045330;GO:000485	BP:cell wall modification;BP:pectin catabolic process;MF:pectinesterase inhibitor activity;MF:pectinesterase activity;MF:aspartyl esterase activity;MF:enzyme inhibitor activity;	K01051	E3.1.1.11	map00040	Pentose and glucuronate interconversions
LOC_Os07g04940	8.27352	0.000212028	up	0.0466667	19.4767	------	------	------	------	------	------
LOC_Os02g57740	8.24214	0.000284703	up	0	4.43667	GO:0006355;GO:0000118;GO:000440	BP:regulation of transcription, DNA-templated;CC:histone deacetylase complex;MF:histone deacetylase activity;	------	------	------	------
LOC_Os10g32980	8.22738	2.20914e-26	up	0.06	19.4033	GO:0009833;GO:0009834;GO:0030244;GO:0071555;GO:0005794;GO:0016021;GO:0005802;GO:0005886;GO:0016760;GO:0016759;GO:0046872;GO:000374	BP:plant-type primary cell wall biogenesis;BP:plant-type secondary cell wall biogenesis;BP:cellulose biosynthetic process;BP:cell wall organization;CC:Golgi apparatus;CC:integral component of membrane;CC:trans-Golgi network;CC:plasma membrane;MF:cellulose synthas;MF:cellulose synthase activity;MF:metal ion binding;MF:translation initiation factor activity;	K10999	CESA	------	------
LOC_Os08g31060	8.22472	1.15391e-05	up	0	1.43667	GO:0016042;GO:0046470;GO:0016020;GO:0003824;GO:0070290;GO:0005509;GO:000463	BP:lipid catabolic process;BP:phosphatidylcholine metabolic process;CC:membrane;MF:catalytic activity;MF:N-acylphosphatidylethanolamine-specific phospholipase D activity;MF:calcium ion binding;MF:phospholipase D activity;	K01115	PLD1_2	map00565;map00564;map04144	Ether lipid metabolism;Glycerophospholipid metabolism;Endocytosis
LOC_Os12g16620	8.21686	3.52146e-06	up	0	3.49	GO:0006310;GO:0000723;GO:0006281;GO:0003678;GO:000552	BP:DNA recombination;BP:telomere maintenance;BP:DNA repair;MF:DNA helicase activity;MF:ATP binding;	------	------	------	------
LOC_Os02g58390	8.2041	0.000174921	up	0.00666667	2.88333	GO:0016021;GO:0005524;GO:000467	CC:integral component of membrane;MF:ATP binding;MF:protein kinase activity;	------	------	------	------
LOC_Os01g43950	8.19272	1.064e-06	up	0.0266667	8.14	GO:004698	MF:protein dimerization activity;	------	------	------	------
LOC_Os05g01810	8.19251	1.57053e-11	up	0.12	37.0733	GO:0051603;GO:0005764;GO:0005615;GO:0004197;GO:000823	BP:proteolysis involved in cellular protein catabolic process;CC:lysosome;CC:extracellular space;MF:cysteine-type endopeptidase activity;MF:cysteine-type peptidase activity;	K16290	XCP	------	------
LOC_Os03g21730	8.19058	0.0043675	up	0.0166667	5.6	GO:0016021;GO:0005886;GO:0005524;GO:000467	CC:integral component of membrane;CC:plasma membrane;MF:ATP binding;MF:protein kinase activity;	------	------	------	------
LOC_Os03g25990	8.18363	0.000316134	up	0.0233333	6.83333	GO:0009664;GO:0005618;GO:0016020;GO:000557	BP:plant-type cell wall organization;CC:cell wall;CC:membrane;CC:extracellular region;	------	------	------	------
LOC_Os03g64340	8.18312	2.46743e-05	up	0.0166667	6.53667	GO:0030001;GO:004687	BP:metal ion transport;MF:metal ion binding;	------	------	------	------
LOC_Os09g37480	8.17698	5.00923e-05	up	0.0666667	19.8967	GO:0009733;GO:000992	BP:response to auxin;BP:auxin polar transport;	------	------	------	------
LOC_Os08g44750	8.17495	0.000749189	up	0	2.65	GO:0016021;GO:0005886;GO:002285	CC:integral component of membrane;CC:plasma membrane;MF:transmembrane transporter activity;	------	------	------	------
LOC_Os06g46680	8.17419	4.73069e-11	up	0.103333	32.4467	GO:0016020;GO:0005886;GO:0004497;GO:0016705;GO:0020037;GO:0016709;GO:000550	CC:membrane;CC:plasma membrane;MF:monooxygenase activity;MF:oxidoreductase activity, acting on paired donors, with incorporation or reduction of molecular oxygen;MF:heme binding;MF:oxidoreductase activity, acting on paired donors, with incorporation or reduction of molecular oxygen, NA;MF:iron ion binding;	------	------	------	------
LOC_Os02g14680	8.16826	1.78632e-06	up	0	2.42	GO:0043231;GO:0016758;GO:000819	CC:intracellular membrane-bounded organelle;MF:transferase activity, transferring hexosyl groups;MF:UDP-glycosyltransferase activity;	K08237	E2.4.1.218	------	------
LOC_Os11g36940	8.16512	0.00090503	up	0	2.68	GO:0005975;GO:0046658;GO:0016021;GO:000455	BP:carbohydrate metabolic process;CC:anchored component of plasma membrane;CC:integral component of membrane;MF:hydrolase activity, hydrolyzing O-glycosyl compounds;	------	------	------	------
LOC_Os09g25000	8.1649	5.66359e-07	up	0.0166667	3.34667	------	------	------	------	------	------
LOC_Os10g05600	8.14825	0.000376677	up	0.0266667	8.32	GO:0006952;GO:000557	BP:defense response;CC:extracellular region;	------	------	------	------
LOC_Os04g08280	8.14204	4.9098e-07	up	0.0233333	6.81333	GO:0006952;GO:000557	BP:defense response;CC:extracellular region;	------	------	------	------
LOC_Os02g33790	8.1227	0.000519271	up	0	6.34333	GO:001602	CC:integral component of membrane;	------	------	------	------
LOC_Os07g01110	8.11504	3.51905e-05	up	0	1.94	GO:0046274;GO:0048046;GO:0052716;GO:000550	BP:lignin catabolic process;CC:apoplast;MF:hydroquinon;MF:copper ion binding;	K05909	E1.10.3.2	------	------
LOC_Os08g02220	8.11276	0.0163398	up	0.0266667	7.83	GO:0071555;GO:0030245;GO:0005576;GO:000881	BP:cell wall organization;BP:cellulose catabolic process;CC:extracellular region;MF:cellulase activity;	------	------	------	------
LOC_Os01g59870	8.11212	1.50535e-05	up	0.04	12.63	GO:0016021;GO:000823	CC:integral component of membrane;MF:peptidase activity;	------	------	------	------
LOC_Os05g35480	8.10984	0.000237202	up	0.0133333	4.36333	GO:0016021;GO:0016740;GO:001675	CC:integral component of membrane;MF:transferase activity;MF:transferase activity, transferring glycosyl groups;	------	------	------	------
LOC_Os12g01560	8.09691	2.68504e-13	up	0.05	14.48	GO:0005794;GO:0016021;GO:001641	CC:Golgi apparatus;CC:integral component of membrane;MF:O-acetyltransferase activity;	------	------	------	------
LOC_Os02g57140	8.08052	2.40901e-07	up	0.0266667	7.62333	------	------	------	------	------	------
LOC_Os04g31520	8.06982	1.51277e-10	up	0.136667	38.8567	------	------	------	------	------	------
LOC_Os05g33690	8.06787	1.86792e-12	up	0.0566667	16.61	GO:001630	MF:kinase activity;	------	------	------	------
LOC_Os08g41030	8.02743	0.000271746	up	0	4.88667	GO:0045893;GO:0005634;GO:0043565;GO:0044212;GO:0003700;GO:000367	BP:positive regulation of transcription, DNA-templated;CC:nucleus;MF:sequence-specific DNA binding;MF:transcription regulatory region DNA binding;MF:transcription factor activity, sequence-specific DNA binding;MF:DNA binding;	------	------	------	------
LOC_Os08g24790	8.00961	0.021991	up	0.163333	42.04	------	------	------	------	------	------
LOC_Os05g36050	8.00485	2.28671e-11	up	0.0366667	10.36	GO:0006468;GO:0016021;GO:0005886;GO:0004675;GO:0004674;GO:0004672;GO:000552	BP:protein phosphorylation;CC:integral component of membrane;CC:plasma membrane;MF:transmembrane receptor protein serine/threonine kinase activity;MF:protein serine/threonine kinase activity;MF:protein kinase activity;MF:ATP binding;	------	------	------	------
LOC_Os05g50500	8.0035	0.000332411	up	0	3.24333	------	------	------	------	------	------
LOC_Os01g71810	7.98939	7.01773e-05	up	0	3.34	GO:0005975;GO:0046658;GO:0043531;GO:000455	BP:carbohydrate metabolic process;CC:anchored component of plasma membrane;MF:ADP binding;MF:hydrolase activity, hydrolyzing O-glycosyl compounds;	------	------	------	------
LOC_Os02g45160	7.98818	0.000338865	up	0.00666667	2.16	GO:0015743;GO:0016021;GO:000970	BP:malate transport;CC:integral component of membrane;CC:plant-type vacuole membrane;	------	------	------	------
LOC_Os04g22910	7.98426	0.00171838	up	0	0.98	------	------	------	------	------	------
LOC_Os11g29150	7.98231	7.38747e-05	up	0.0133333	1.94667	------	------	------	------	------	------
LOC_Os01g14850	7.97725	0.00693595	up	0.35	97.4467	------	------	------	------	------	------
LOC_Os03g21820	7.97228	0.00240554	up	0.11	30.2633	GO:0009664;GO:0005618;GO:0016020;GO:000557	BP:plant-type cell wall organization;CC:cell wall;CC:membrane;CC:extracellular region;	------	------	------	------
LOC_Os01g02060	7.96499	2.42286e-05	up	0.0233333	6.32667	------	------	------	------	------	------
LOC_Os04g42620	7.95928	2.97448e-30	up	0.353333	89.8767	------	------	------	------	------	------
LOC_Os05g48150	7.95869	3.22376e-06	up	0.0366667	7.50667	GO:0006470;GO:0031952;GO:0007165;GO:0000159;GO:0005829;GO:0005634;GO:0019888;GO:007254	BP:protein dephosphorylation;BP:regulation of protein autophosphorylation;BP:signal transduction;CC:protein phosphatase type 2A complex;CC:cytosol;CC:nucleus;MF:protein phosphatase regulator activity;MF:protein phosphatase activator activity;	K11584	PPP2R5	map03015	mRNA surveillance pathway
LOC_Os05g33220	7.95866	0.000197585	up	0	4.98333	GO:001602	CC:integral component of membrane;	------	------	------	------
LOC_Os07g24000	7.95165	4.88715e-05	up	0	3.04667	GO:001602	CC:integral component of membrane;	------	------	------	------
LOC_Os02g50820	7.93898	3.2605e-08	up	0.0666667	17.6367	GO:0016021;GO:002285	CC:integral component of membrane;MF:transmembrane transporter activity;	------	------	------	------
LOC_Os05g04820	7.9247	1.26985e-20	up	0.0766667	19.26	GO:0030154;GO:0010119;GO:0005634;GO:0043565;GO:0044212;GO:0003700;GO:000367	BP:cell differentiation;BP:regulation of stomatal movement;CC:nucleus;MF:sequence-specific DNA binding;MF:transcription regulatory region DNA binding;MF:transcription factor activity, sequence-specific DNA binding;MF:DNA binding;	K09422	MYBP	------	------
LOC_Os01g02010	7.91994	2.993e-05	up	0	2.58	GO:0006817;GO:0016036;GO:0005794;GO:0016021;GO:0005802;GO:0005886;GO:0000822;GO:001511	BP:phosphate ion transport;BP:cellular response to phosphate starvation;CC:Golgi apparatus;CC:integral component of membrane;CC:trans-Golgi network;CC:plasma membrane;MF:inositol hexakisphosphate binding;MF:phosphate ion transmembrane transporter activity;	------	------	------	------
LOC_Os11g14400	7.91057	6.8572e-07	up	0	2.40667	GO:0071555;GO:0005975;GO:0055114;GO:0005576;GO:000465	BP:cell wall organization;BP:carbohydrate metabolic process;BP:oxidation-reduction process;CC:extracellular region;MF:polygalacturonase activity;	K01184	E3.2.1.15	map00040	Pentose and glucuronate interconversions
LOC_Os09g17660	7.90493	0.0106172	up	0	5.98	------	------	------	------	------	------
LOC_Os07g04020	7.89738	3.8844e-06	up	0.0233333	6.82667	GO:0010374;GO:0010052;GO:001602	BP:stomatal complex development;BP:guard cell differentiation;CC:integral component of membrane;	------	------	------	------
LOC_Os03g45340	7.88277	1.23743e-10	up	0.0766667	16.1633	GO:001602	CC:integral component of membrane;	------	------	------	------
LOC_Os03g02660	7.8758	4.95768e-07	up	0	1.89667	GO:0055085;GO:001602	BP:transmembrane transport;CC:integral component of membrane;	------	------	------	------
LOC_Os01g46950	7.84454	1.50535e-05	up	0.0233333	6.17	GO:0005975;GO:0016021;GO:0016853;GO:0030246;GO:004793	BP:carbohydrate metabolic process;CC:integral component of membrane;MF:isomerase activity;MF:carbohydrate binding;MF:glucose-6-phosphate 1-epimerase activity;	K01792	E5.1.3.15	map00010	Glycolysis / Gluconeogenesis
LOC_Os01g21970	7.83677	0.000102233	up	0.0133333	3.43667	GO:0006468;GO:0005886;GO:0004675;GO:0004674;GO:000552	BP:protein phosphorylation;CC:plasma membrane;MF:transmembrane receptor protein serine/threonine kinase activity;MF:protein serine/threonine kinase activity;MF:ATP binding;	K13436	PTI1	map04626	Plant-pathogen interaction
LOC_Os05g31710	7.82142	0.0116413	up	0	1.18	GO:001602	CC:integral component of membrane;	------	------	------	------
LOC_Os04g31460	7.81625	1.7585e-05	up	0	5.09333	------	------	------	------	------	------
LOC_Os06g03220	7.81125	5.58248e-05	up	0	3.51667	GO:001602	CC:integral component of membrane;	------	------	------	------
LOC_Os09g25490	7.79828	4.84644e-34	up	0.133333	30.5967	GO:0009833;GO:0009834;GO:0030244;GO:0071555;GO:0005794;GO:0016021;GO:0005802;GO:0005886;GO:0016760;GO:0016759;GO:004687	BP:plant-type primary cell wall biogenesis;BP:plant-type secondary cell wall biogenesis;BP:cellulose biosynthetic process;BP:cell wall organization;CC:Golgi apparatus;CC:integral component of membrane;CC:trans-Golgi network;CC:plasma membrane;MF:cellulose synthas;MF:cellulose synthase activity;MF:metal ion binding;	K10999	CESA	------	------
LOC_Os12g43510	7.79552	6.88628e-06	up	0.12	26.0133	------	------	------	------	------	------
LOC_Os07g34320	7.78753	0.000665817	up	0	2.34667	GO:0016021;GO:0005886;GO:002285	CC:integral component of membrane;CC:plasma membrane;MF:transmembrane transporter activity;	------	------	------	------
LOC_Os07g01840	7.76664	0.0130887	up	0	1.05333	GO:001602	CC:integral component of membrane;	------	------	------	------
LOC_Os05g09704	7.74479	7.44604e-16	up	0.123333	27.3767	GO:000399	MF:acid phosphatase activity;	------	------	------	------
LOC_Os06g47770	7.72483	2.57154e-08	up	0.0466667	10.51	------	------	------	------	------	------
LOC_Os06g44930	7.72217	0.000126503	up	0	2.91333	------	------	------	------	------	------
LOC_Os03g36480	7.71954	1.46352e-05	up	0.01	2.59	GO:0015074;GO:0004523;GO:000367	BP:DNA integration;MF:RNA-DNA hybrid ribonuclease activity;MF:nucleic acid binding;	------	------	------	------
LOC_Os03g20350	7.69942	0.0285353	up	0	2.54	------	------	------	------	------	------
LOC_Os09g29360	7.69927	0.000728791	up	0	2.16667	GO:0046983;GO:000367	MF:protein dimerization activity;MF:DNA binding;	------	------	------	------
LOC_Os12g26690	7.69275	0.0260261	up	0	3.32667	GO:001602	CC:integral component of membrane;	------	------	------	------
LOC_Os07g04950	7.69123	0.00023874	up	0.12	24.1433	------	------	------	------	------	------
LOC_Os11g28310	7.69043	4.46434e-05	up	0	4.65	------	------	------	------	------	------
LOC_Os02g50640	7.6887	4.84731e-09	up	0.0966667	21.4633	GO:0005667;GO:0005634;GO:0005874;GO:0016021;GO:0003700;GO:0008017;GO:0003677;GO:000823	CC:transcription factor complex;CC:nucleus;CC:microtubule;CC:integral component of membrane;MF:transcription factor activity, sequence-specific DNA binding;MF:microtubule binding;MF:DNA binding;MF:peptidase activity;	------	------	------	------
LOC_Os10g30162	7.66082	0.000411133	up	0	4.07333	GO:001602	CC:integral component of membrane;	------	------	------	------
LOC_Os03g19780	7.65242	3.15428e-06	up	0.0766667	16.7633	GO:0046983;GO:000367	MF:protein dimerization activity;MF:DNA binding;	------	------	------	------
LOC_Os05g02820	7.64896	1.29612e-13	up	0.09	19.1633	GO:000713	BP:reciprocal meiotic recombination;	------	------	------	------
LOC_Os07g41050	7.64324	5.67675e-07	up	0.0333333	6.80667	GO:0010051;GO:0009611;GO:0008202;GO:0005829;GO:0050662;GO:0003824;GO:0046983;GO:003567	BP:xylem and phloem pattern formation;BP:response to wounding;BP:steroid metabolic process;CC:cytosol;MF:coenzyme binding;MF:catalytic activity;MF:protein dimerization activity;MF:enone reductase activity;	K22419	VEP1	------	------
LOC_Os05g25540	7.64242	0.000358957	up	0	1.57	GO:0006468;GO:0016021;GO:0005886;GO:0004672;GO:0004675;GO:0004674;GO:000552	BP:protein phosphorylation;CC:integral component of membrane;CC:plasma membrane;MF:protein kinase activity;MF:transmembrane receptor protein serine/threonine kinase activity;MF:protein serine/threonine kinase activity;MF:ATP binding;	------	------	------	------
LOC_Os08g42470	7.64224	3.39057e-08	up	0.233333	53.8933	GO:0006355;GO:0005634;GO:0003700;GO:0046983;GO:004356	BP:regulation of transcription, DNA-templated;CC:nucleus;MF:transcription factor activity, sequence-specific DNA binding;MF:protein dimerization activity;MF:sequence-specific DNA binding;	------	------	------	------
LOC_Os06g03380	7.6357	0.0238072	up	0	1.07333	GO:001602	CC:integral component of membrane;	------	------	------	------
LOC_Os06g35480	7.62969	0.00441042	up	0	2.29	GO:0006979;GO:0042744;GO:0005576;GO:0020037;GO:0046872;GO:000460	BP:response to oxidative stress;BP:hydrogen peroxide catabolic process;CC:extracellular region;MF:heme binding;MF:metal ion binding;MF:peroxidase activity;	K00430	E1.11.1.7	map00940	Phenylpropanoid biosynthesis
LOC_Os02g01380	7.6261	1.16481e-15	up	0.166667	35.1167	GO:0005634;GO:0003700;GO:004356	CC:nucleus;MF:transcription factor activity, sequence-specific DNA binding;MF:sequence-specific DNA binding;	------	------	------	------
LOC_Os05g49040	7.61312	0.00265297	up	0	1.90667	GO:0055114;GO:001602	BP:oxidation-reduction process;CC:integral component of membrane;	------	------	------	------
LOC_Os12g36430	7.60299	2.07689e-12	up	0.45	82.0233	------	------	------	------	------	------
LOC_Os07g05110	7.58804	0.00248928	up	0.0166667	3.88667	GO:0006952;GO:0006629;GO:0016042;GO:001678	BP:defense response;BP:lipid metabolic process;BP:lipid catabolic process;MF:hydrolase activity;	------	------	------	------
LOC_Os04g02550	7.58803	0.000212981	up	0	1.39	------	------	------	------	------	------
LOC_Os03g10260	7.58599	5.78021e-06	up	0.05	9.55	------	------	------	------	------	------
LOC_Os11g01570	7.58364	1.07456e-12	up	0.0666667	12.5867	GO:0005794;GO:0016021;GO:001641	CC:Golgi apparatus;CC:integral component of membrane;MF:O-acetyltransferase activity;	------	------	------	------
LOC_Os06g04850	7.58314	0.00128874	up	0.0433333	8.51333	GO:0005634;GO:0003700;GO:004356	CC:nucleus;MF:transcription factor activity, sequence-specific DNA binding;MF:sequence-specific DNA binding;	K09338	HD-ZIP	------	------
LOC_Os12g40750	7.58072	0.0197319	up	0	8.01	GO:0016021;GO:000485	CC:integral component of membrane;MF:enzyme inhibitor activity;	------	------	------	------
LOC_Os12g13100	7.57235	5.75027e-07	up	0.0666667	14.5967	------	------	------	------	------	------
LOC_Os09g07130	7.56988	6.00214e-05	up	0.106667	6.54	GO:0015074;GO:0016702;GO:0004523;GO:000367	BP:DNA integration;MF:oxidoreductase activity, acting on single donors with incorporation of molecular oxygen, incorporation of two atoms of oxygen;MF:RNA-DNA hybrid ribonuclease activity;MF:nucleic acid binding;	K10523	SPOP	------	------
LOC_Os12g06080	7.56714	2.46861e-05	up	0.03	5.62667	GO:0005634;GO:000367	CC:nucleus;MF:DNA binding;	------	------	------	------
LOC_Os05g48270	7.56381	1.98563e-11	up	0.0933333	18.5267	GO:0055114;GO:0016021;GO:000449	BP:oxidation-reduction process;CC:integral component of membrane;MF:monooxygenase activity;	------	------	------	------
LOC_Os02g34490	7.56277	0.000581816	up	0.00666667	1.18667	------	------	------	------	------	------
LOC_Os01g51840	7.55949	3.22585e-18	up	0.143333	27.67	------	------	------	------	------	------
LOC_Os02g33550	7.55805	5.84255e-23	up	0.27	52.3367	GO:0046658;GO:0016021;GO:000950	CC:anchored component of plasma membrane;CC:integral component of membrane;CC:plasmodesma;	------	------	------	------
LOC_Os03g03600	7.55688	1.16317e-27	up	0.296667	58.5167	GO:004665	CC:anchored component of plasma membrane;	------	------	------	------
LOC_Os02g50690	7.55432	0.000300098	up	0.0166667	3.04667	GO:0016021;GO:001678	CC:integral component of membrane;MF:hydrolase activity, acting on ester bonds;	------	------	------	------
LOC_Os11g27400	7.55104	0.000400094	up	0	1.71667	GO:0006032;GO:0005975;GO:0005576;GO:0004568;GO:000806	BP:chitin catabolic process;BP:carbohydrate metabolic process;CC:extracellular region;MF:chitinase activity;MF:chitin binding;	K01183	E3.2.1.14	map00520	Amino sugar and nucleotide sugar metabolism
LOC_Os04g59370	7.53501	0.0016607	up	0	2.20667	GO:0006952;GO:0016021;GO:0005576;GO:0005524;GO:000467	BP:defense response;CC:integral component of membrane;CC:extracellular region;MF:ATP binding;MF:protein kinase activity;	------	------	------	------
LOC_Os04g07280	7.53333	1.38476e-07	up	0.0233333	4.42	------	------	------	------	------	------
LOC_Os07g40910	7.53284	0.0429139	up	0	5.74333	------	------	------	------	------	------
LOC_Os01g47400	7.53012	2.98771e-10	up	0.14	25.4667	GO:0005975;GO:0046355;GO:0005576;GO:0004553;GO:001698	BP:carbohydrate metabolic process;BP:mannan catabolic process;CC:extracellular region;MF:hydrolase activity, hydrolyzing O-glycosyl compounds;MF:mannan endo-1,4-beta-mannosidase activity;	K19355	MAN	map00051	Fructose and mannose metabolism
LOC_Os08g39270	7.516	3.9375e-05	up	0.0633333	12.3533	GO:0009834;GO:0016021;GO:000588	BP:plant-type secondary cell wall biogenesis;CC:integral component of membrane;CC:plasma membrane;	------	------	------	------
LOC_Os05g42360	7.49898	0.00153893	up	0	14.1933	------	------	------	------	------	------
LOC_Os02g38410	7.49298	0.00359061	up	0	2.93333	------	------	------	------	------	------
LOC_Os03g02040	7.48821	8.5472e-17	up	0.17	31.69	------	------	------	------	------	------
LOC_Os03g45619	7.48725	1.30704e-09	up	0.0566667	10.9233	GO:0016132;GO:0010268;GO:0016125;GO:0007275;GO:0055114;GO:0016021;GO:0004497;GO:0016705;GO:0020037;GO:000550	BP:brassinosteroid biosynthetic process;BP:brassinosteroid homeostasis;BP:sterol metabolic process;BP:multicellular organism development;BP:oxidation-reduction process;CC:integral component of membrane;MF:monooxygenase activity;MF:oxidoreductase activity, acting on paired donors, with incorporation or reduction of molecular oxygen;MF:heme binding;MF:iron ion binding;	------	------	------	------
LOC_Os01g19220	7.47669	0.00336381	up	0	0.843333	GO:0045493;GO:0031222;GO:0005975;GO:0009505;GO:0046556;GO:0004553;GO:000904	BP:xylan catabolic process;BP:arabinan catabolic process;BP:carbohydrate metabolic process;CC:plant-type cell wall;MF:alpha-L-arabinofuranosidase activity;MF:hydrolase activity, hydrolyzing O-glycosyl compounds;MF:xylan 1,4-beta-xylosidase activity;	K15920	XYL4	map00520	Amino sugar and nucleotide sugar metabolism
LOC_Os04g47640	7.47206	0.000196138	up	0.0133333	3.56333	------	------	------	------	------	------
LOC_Os01g14530	7.46637	0.00332101	up	0	3.32667	GO:001602	CC:integral component of membrane;	------	------	------	------
LOC_Os11g03270	7.45897	9.58639e-06	up	0	1.48333	GO:0005576;GO:0016787;GO:0102487;GO:0102486;GO:0102485;GO:0102489;GO:0102488;GO:0102490;GO:0102491;GO:000552	CC:extracellular region;MF:hydrolase activity;MF:dUTP phosphohydrolase activity;MF:dCTP phosphohydrolase activity;MF:dATP phosphohydrolase activity;MF:GTP phosphohydrolase activity;MF:dTTP phosphohydrolase activity;MF:8-oxo-dGTP phosphohydrolase activity;MF:dGTP phosphohydrolase activity;MF:ATP binding;	------	------	------	------
LOC_Os01g50680	7.4388	3.29266e-05	up	0	0.896667	GO:0005615;GO:000425	CC:extracellular space;MF:serine-type endopeptidase activity;	------	------	------	------
LOC_Os03g15440	7.42846	0.000159198	up	0	1.50333	GO:0046983;GO:000367	MF:protein dimerization activity;MF:DNA binding;	------	------	------	------
LOC_Os05g32760	7.42565	0.000643293	up	0.0266667	5.18	GO:007124	BP:cellular response to nitrate;	------	------	------	------
LOC_Os11g07680	7.42536	4.21212e-05	up	0.0866667	16.0633	GO:0009695;GO:0048046;GO:004642	BP:jasmonic acid biosynthetic process;CC:apoplast;MF:allene-oxide cyclase activity;	------	------	------	------
LOC_Os11g32030	7.41822	0.00106465	up	0	1.94333	GO:001649	MF:oxidoreductase activity;	------	------	------	------
LOC_Os09g36850	7.41613	0.0062957	up	0	2.81	GO:001602	CC:integral component of membrane;	------	------	------	------
LOC_Os04g56680	7.41114	0.00045656	up	0	3.04	GO:000973	BP:response to auxin;	K14488	SAUR	map04075	Plant hormone signal transduction
LOC_Os05g02900	7.39018	0.000115682	up	0.0466667	8.91667	GO:0005634;GO:0000786;GO:0046982;GO:000367	CC:nucleus;CC:nucleosome;MF:protein heterodimerization activity;MF:DNA binding;	------	------	------	------
LOC_Os06g48020	7.37877	2.54917e-08	up	0.116667	19.6933	GO:0006979;GO:0042744;GO:0005576;GO:0020037;GO:0046872;GO:000460	BP:response to oxidative stress;BP:hydrogen peroxide catabolic process;CC:extracellular region;MF:heme binding;MF:metal ion binding;MF:peroxidase activity;	K00430	E1.11.1.7	map00940	Phenylpropanoid biosynthesis
LOC_Os05g35230	7.37737	0.00880719	up	0	1.62667	GO:001602	CC:integral component of membrane;	------	------	------	------
LOC_Os12g12470	7.3592	6.51874e-09	up	0.0466667	8.44667	GO:001649	MF:oxidoreductase activity;	------	------	------	------
LOC_Os02g51620	7.35472	1.73221e-08	up	0.0633333	11.13	GO:0005975;GO:0031222;GO:0045493;GO:0009505;GO:0046556;GO:0004553;GO:000904	BP:carbohydrate metabolic process;BP:arabinan catabolic process;BP:xylan catabolic process;CC:plant-type cell wall;MF:alpha-L-arabinofuranosidase activity;MF:hydrolase activity, hydrolyzing O-glycosyl compounds;MF:xylan 1,4-beta-xylosidase activity;	------	------	------	------
LOC_Os03g06170	7.34274	4.04397e-05	up	0.0533333	9.33	GO:001602	CC:integral component of membrane;	------	------	------	------
LOC_Os04g28160	7.34155	9.50896e-06	up	0	2.19667	GO:0000160;GO:0009736;GO:0005634;GO:0005829;GO:000367	BP:phosphorelay signal transduction system;BP:cytokinin-activated signaling pathway;CC:nucleus;CC:cytosol;MF:DNA binding;	------	------	------	------
LOC_Os02g14280	7.32061	0.000843997	up	0	0.643333	GO:0008270;GO:000367	MF:zinc ion binding;MF:nucleic acid binding;	------	------	------	------
LOC_Os06g03120	7.31408	0.000720062	up	0.02	3.12333	GO:0006508;GO:0030163;GO:0004190;GO:000367	BP:proteolysis;BP:protein catabolic process;MF:aspartic-type endopeptidase activity;MF:DNA binding;	------	------	------	------
LOC_Os03g13570	7.30527	1.19992e-12	up	0.18	30.3633	GO:0042546;GO:0071555;GO:0010411;GO:0005618;GO:0048046;GO:0016762;GO:000455	BP:cell wall biogenesis;BP:cell wall organization;BP:xyloglucan metabolic process;CC:cell wall;CC:apoplast;MF:xylogluca;MF:hydrolase activity, hydrolyzing O-glycosyl compounds;	K08235	E2.4.1.207	------	------
LOC_Os01g13140	7.29378	0.0295551	up	0	1.32	------	------	------	------	------	------
LOC_Os11g42660	7.2784	0.0290327	up	0	0.45	GO:004353	MF:ADP binding;	------	------	------	------
LOC_Os04g31350	7.27168	1.50535e-05	up	0.0233333	3.97667	------	------	------	------	------	------
LOC_Os05g51220	7.26465	0.00078904	up	0.0133333	2.51	GO:0006508;GO:0030163;GO:0004190;GO:000367	BP:proteolysis;BP:protein catabolic process;MF:aspartic-type endopeptidase activity;MF:DNA binding;	K22683	APF2	------	------
LOC_Os04g57430	7.26372	0.00101578	up	0	2.46667	------	------	------	------	------	------
LOC_Os01g51260	7.24174	0.0326575	up	0	1.74667	GO:0009834;GO:0030154;GO:0009739;GO:0005634;GO:0043565;GO:0044212;GO:0003700;GO:000367	BP:plant-type secondary cell wall biogenesis;BP:cell differentiation;BP:response to gibberellin;CC:nucleus;MF:sequence-specific DNA binding;MF:transcription regulatory region DNA binding;MF:transcription factor activity, sequence-specific DNA binding;MF:DNA binding;	K09422	MYBP	------	------
LOC_Os06g47850	7.24154	0.00108605	up	0	1.50667	GO:0042273;GO:0030687;GO:0022625;GO:0008270;GO:000367	BP:ribosomal large subunit biogenesis;CC:preribosome, large subunit precursor;CC:cytosolic large ribosomal subunit;MF:zinc ion binding;MF:nucleic acid binding;	K14816	REI1	------	------
LOC_Os03g60340	7.23096	3.03504e-21	up	0.406667	62.04	GO:0005794;GO:001641	CC:Golgi apparatus;MF:O-acetyltransferase activity;	------	------	------	------
LOC_Os11g05170	7.21612	0.00509689	up	0	3.88	GO:0009061;GO:000697	BP:anaerobic respiration;BP:response to oxidative stress;	------	------	------	------
LOC_Os01g55100	7.19042	2.70969e-13	up	0.223333	34.8267	GO:0007275;GO:0005634;GO:0003700;GO:0043565;GO:000367	BP:multicellular organism development;CC:nucleus;MF:transcription factor activity, sequence-specific DNA binding;MF:sequence-specific DNA binding;MF:DNA binding;	------	------	------	------
LOC_Os01g06580	7.18409	3.1498e-07	up	0.0733333	10.27	GO:0009834;GO:0016021;GO:000588	BP:plant-type secondary cell wall biogenesis;CC:integral component of membrane;CC:plasma membrane;	------	------	------	------
LOC_Os07g40220	7.18058	3.39057e-08	up	0.363333	62.64	GO:001602	CC:integral component of membrane;	------	------	------	------
LOC_Os03g44290	7.16996	3.03074e-05	up	0.106667	16.6933	GO:0019953;GO:0071555;GO:0005618;GO:0016021;GO:0016020;GO:000557	BP:sexual reproduction;BP:cell wall organization;CC:cell wall;CC:integral component of membrane;CC:membrane;CC:extracellular region;	------	------	------	------
LOC_Os10g11980	7.16724	0.000855557	up	0.01	1.79333	GO:0006952;GO:001674	BP:defense response;MF:transferase activity, transferring acyl groups other than amino-acyl groups;	K19861	BEBT, AMAT	------	------
LOC_Os03g41480	7.16635	6.38973e-07	up	0.71	108.797	GO:000827	MF:zinc ion binding;	------	------	------	------
LOC_Os01g11210	7.15538	0.00679811	up	0	2.19667	------	------	------	------	------	------
LOC_Os11g26340	7.1553	0.000571869	up	0	3.6	------	------	------	------	------	------
LOC_Os03g20450	7.15495	0.00110295	up	0.0133333	2.47	GO:0016021;GO:0005886;GO:0042802;GO:0005524;GO:000467	CC:integral component of membrane;CC:plasma membrane;MF:identical protein binding;MF:ATP binding;MF:protein kinase activity;	------	------	------	------
LOC_Os12g08720	7.13397	1.10493e-10	up	0.08	11.8033	------	------	------	------	------	------
LOC_Os03g49600	7.13266	1.0871e-12	up	1.27333	192.31	GO:0005975;GO:0005576;GO:0047701;GO:0080079;GO:0080083;GO:0047668;GO:0033907;GO:0008422;GO:0102483;GO:0004565;GO:0004567;GO:0004553;GO:0042803;GO:0042973;GO:005022	BP:carbohydrate metabolic process;CC:extracellular region;MF:beta-L-arabinosidase activity;MF:cellobiose glucosidase activity;MF:beta-gentiobiose beta-glucosidase activity;MF:amygdalin beta-glucosidase activity;MF:beta-D-fucosidase activity;MF:beta-glucosidase activity;MF:scopolin beta-glucosidase activity;MF:beta-galactosidase activity;MF:beta-mannosidase activity;MF:hydrolase activity, hydrolyz…	K05350	bglB	map00460;map00500;map00940	Cyanoamino acid metabolism;Starch and sucrose metabolism;Phenylpropanoid biosynthesis
LOC_Os04g14680	7.13045	1.63887e-06	up	0.07	10.3433	GO:0000302;GO:0042744;GO:0006979;GO:0034599;GO:0005778;GO:0016021;GO:0020037;GO:0016688;GO:0046872;GO:000460	BP:response to reactive oxygen species;BP:hydrogen peroxide catabolic process;BP:response to oxidative stress;BP:cellular response to oxidative stress;CC:peroxisomal membrane;CC:integral component of membrane;MF:heme binding;MF:L-ascorbate peroxidase activity;MF:metal ion binding;MF:peroxidase activity;	K00434	E1.11.1.11	map00480;map00053	Glutathione metabolism;Ascorbate and aldarate metabolism
LOC_Os03g03570	7.12595	2.17173e-06	up	0.02	2.96333	GO:0016021;GO:0016020;GO:0005524;GO:000467	CC:integral component of membrane;CC:membrane;MF:ATP binding;MF:protein kinase activity;	------	------	------	------
LOC_Os03g15330	7.12438	3.19208e-05	up	0.0966667	11.4067	------	------	------	------	------	------
LOC_Os12g38350	7.12409	0.000898032	up	0	4.32667	------	------	------	------	------	------
LOC_Os04g24430	7.1237	1.86129e-06	up	0.0233333	3.42	GO:0005985;GO:0005737;GO:0016020;GO:001615	BP:sucrose metabolic process;CC:cytoplasm;CC:membrane;MF:sucrose synthase activity;	K00695	E2.4.1.13	map00500	Starch and sucrose metabolism
LOC_Os01g01650	7.11928	1.15435e-12	up	0.12	16.73	------	------	K23050	PCBER1	------	------
LOC_Os05g13620	7.11904	0.0185441	up	0	3.09	GO:0098789;GO:0005847;GO:1990904;GO:0003723;GO:000372	BP:pre-mRNA cleavage required for polyadenylation;CC:mRNA cleavage and polyadenylation specificity factor complex;CC:ribonucleoprotein complex;MF:RNA binding;MF:mRNA binding;	K13195	CIRBP	------	------
LOC_Os06g05930	7.11041	6.33233e-21	up	0.386667	56.5667	------	------	------	------	------	------
LOC_Os08g34320	7.1031	4.04282e-06	up	0.0233333	3.66333	GO:0007098;GO:0051225;GO:0005737;GO:0005813;GO:000588	BP:centrosome cycle;BP:spindle assembly;CC:cytoplasm;CC:centrosome;CC:nuclear microtubule;	------	------	------	------
LOC_Os01g60340	7.09943	1.06598e-09	up	0.0433333	5.06	GO:0006869;GO:0016021;GO:0005783;GO:000828	BP:lipid transport;CC:integral component of membrane;CC:endoplasmic reticulum;MF:lipid binding;	------	------	------	------
LOC_Os05g30820	7.09062	0.00090503	up	0.0333333	4.45333	GO:0006468;GO:0016021;GO:0005886;GO:0004672;GO:0004675;GO:0004674;GO:000552	BP:protein phosphorylation;CC:integral component of membrane;CC:plasma membrane;MF:protein kinase activity;MF:transmembrane receptor protein serine/threonine kinase activity;MF:protein serine/threonine kinase activity;MF:ATP binding;	------	------	------	------
LOC_Os03g10800	7.08553	2.45153e-07	up	0.0566667	9.29667	------	------	------	------	------	------
LOC_Os11g38010	7.08278	3.21219e-16	up	0.116667	15.5933	------	------	------	------	------	------
LOC_Os01g11350	7.08232	0.00596758	up	0.03	3.92333	GO:0045893;GO:0005634;GO:0003700;GO:000367	BP:positive regulation of transcription, DNA-templated;CC:nucleus;MF:transcription factor activity, sequence-specific DNA binding;MF:DNA binding;	K04374	ATF4, CREB2	map04141	Protein processing in endoplasmic reticulum
LOC_Os05g12808	7.08135	0.0014697	up	0	2.56	GO:004589	BP:negative regulation of transcription, DNA-templated;	------	------	------	------
LOC_Os11g42290	7.08087	0.00122199	up	0.0166667	2.3	GO:0050734;GO:001674	MF:hydroxycinnamoyltransferase activity;MF:transferase activity, transferring acyl groups other than amino-acyl groups;	------	------	------	------
LOC_Os06g51320	7.07529	0.0473864	up	0	1.83	------	------	------	------	------	------
LOC_Os07g04930	7.06375	0.000398495	up	0.183333	17.9067	------	------	------	------	------	------
LOC_Os01g08130	7.05884	2.42279e-06	up	0.0533333	7.43	------	------	------	------	------	------
LOC_Os09g37490	7.05525	0.00110365	up	0	5.10667	GO:0009733;GO:000992	BP:response to auxin;BP:auxin polar transport;	------	------	------	------
LOC_Os01g07240	7.05404	6.96684e-16	up	0.23	32.09	------	------	------	------	------	------
LOC_Os01g40550	7.05361	0.00042025	up	0.02	3.25	------	------	------	------	------	------
LOC_Os03g52070	7.05356	2.1481e-15	up	0.0633333	9.55667	GO:0019748;GO:000418	BP:secondary metabolic process;MF:serine-type carboxypeptidase activity;	K16296	SCPL-I	------	------
LOC_Os01g08140	7.04821	2.42472e-12	up	0.146667	15.78	------	------	------	------	------	------
LOC_Os04g52880	7.04242	9.68561e-08	up	0.12	13.5167	GO:0000105;GO:0016021;GO:000442	BP:histidine biosynthetic process;CC:integral component of membrane;MF:imidazoleglycerol-phosphate dehydratase activity;	------	------	------	------
LOC_Os08g14700	7.03714	0.00854549	up	0	1.09667	GO:0005975;GO:0046658;GO:000455	BP:carbohydrate metabolic process;CC:anchored component of plasma membrane;MF:hydrolase activity, hydrolyzing O-glycosyl compounds;	------	------	------	------
LOC_Os10g07210	7.03348	1.07982e-06	up	0.21	29.64	------	------	------	------	------	------
LOC_Os11g25560	7.03183	1.55435e-10	up	0.05	6.42667	GO:0006355;GO:0005634;GO:0003700;GO:0046983;GO:004356	BP:regulation of transcription, DNA-templated;CC:nucleus;MF:transcription factor activity, sequence-specific DNA binding;MF:protein dimerization activity;MF:sequence-specific DNA binding;	------	------	------	------
LOC_Os07g29750	7.0297	1.64161e-06	up	0.18	23.4533	GO:0042546;GO:0006073;GO:0071555;GO:0010411;GO:0005618;GO:0016021;GO:0048046;GO:0016787;GO:0016762;GO:000455	BP:cell wall biogenesis;BP:cellular glucan metabolic process;BP:cell wall organization;BP:xyloglucan metabolic process;CC:cell wall;CC:integral component of membrane;CC:apoplast;MF:hydrolase activity;MF:xylogluca;MF:hydrolase activity, hydrolyzing O-glycosyl compounds;	K08235	E2.4.1.207	------	------
LOC_Os01g59150	7.02205	3.2855e-19	up	1.36667	188.237	GO:0007017;GO:0000278;GO:0000226;GO:0005737;GO:0005874;GO:0003924;GO:0005200;GO:000552	BP:microtubule-based process;BP:mitotic cell cycle;BP:microtubule cytoskeleton organization;CC:cytoplasm;CC:microtubule;MF:GTPase activity;MF:structural constituent of cytoskeleton;MF:GTP binding;	K07375	TUBB	map04145	Phagosome
LOC_Os06g03050	7.02113	0.00479008	up	0	0.74	GO:001602	CC:integral component of membrane;	------	------	------	------
LOC_Os05g32960	7.01033	1.56896e-08	up	0.0566667	7.56667	GO:001602	CC:integral component of membrane;	------	------	------	------
LOC_Os12g05040	7.00286	1.97042e-10	up	0.203333	27.1867	GO:0030001;GO:004687	BP:metal ion transport;MF:metal ion binding;	------	------	------	------
LOC_Os05g38390	7.00125	0.00810302	up	0	0.806667	GO:0046274;GO:0048046;GO:0052716;GO:000550	BP:lignin catabolic process;CC:apoplast;MF:hydroquinon;MF:copper ion binding;	K05909	E1.10.3.2	------	------
LOC_Os01g19020	6.99109	1.18499e-16	up	0.16	20.8033	GO:0006979;GO:0042744;GO:0005576;GO:0009505;GO:0009506;GO:0020037;GO:0046872;GO:000460	BP:response to oxidative stress;BP:hydrogen peroxide catabolic process;CC:extracellular region;CC:plant-type cell wall;CC:plasmodesma;MF:heme binding;MF:metal ion binding;MF:peroxidase activity;	K00430	E1.11.1.7	map00940	Phenylpropanoid biosynthesis
LOC_Os02g34640	6.98734	7.67232e-05	up	0	2.64333	------	------	------	------	------	------
LOC_Os02g12730	6.9834	5.39793e-12	up	0.06	8.55667	GO:0005975;GO:0048046;GO:0005618;GO:0005773;GO:000456	BP:carbohydrate metabolic process;CC:apoplast;CC:cell wall;CC:vacuole;MF:beta-galactosidase activity;	------	------	------	------
LOC_Os05g36990	6.98221	2.68853e-05	up	0.0433333	5.77333	GO:004589	BP:negative regulation of transcription, DNA-templated;	------	------	------	------
LOC_Os08g34240	6.97655	0.000129446	up	0.0133333	1.78667	GO:0042538;GO:0009414;GO:0007165;GO:0010540;GO:0007275;GO:0004674;GO:000552	BP:hyperosmotic salinity response;BP:response to water deprivation;BP:signal transduction;BP:basipetal auxin transport;BP:multicellular organism development;MF:protein serine/threonine kinase activity;MF:ATP binding;	------	------	------	------
LOC_Os04g32940	6.97333	7.1782e-05	up	0.0133333	1.40333	------	------	------	------	------	------
LOC_Os04g07920	6.97051	0.00985014	up	0	2.09	------	------	------	------	------	------
LOC_Os06g48170	6.96511	0.000704874	up	0	2.39	GO:0042546;GO:0006073;GO:0071555;GO:0010411;GO:0005618;GO:0048046;GO:0016762;GO:000455	BP:cell wall biogenesis;BP:cellular glucan metabolic process;BP:cell wall organization;BP:xyloglucan metabolic process;CC:cell wall;CC:apoplast;MF:xylogluca;MF:hydrolase activity, hydrolyzing O-glycosyl compounds;	K14504	TCH4	map04075	Plant hormone signal transduction
LOC_Os02g14910	6.96176	0.000202847	up	0.0233333	3.26667	GO:0045893;GO:0005634;GO:0003700;GO:000367	BP:positive regulation of transcription, DNA-templated;CC:nucleus;MF:transcription factor activity, sequence-specific DNA binding;MF:DNA binding;	------	------	------	------
LOC_Os02g45310	6.94924	8.38926e-19	up	0.13	16.89	GO:0016021;GO:0005802;GO:0005768;GO:0005794;GO:000816	CC:integral component of membrane;CC:trans-Golgi network;CC:endosome;CC:Golgi apparatus;MF:methyltransferase activity;	------	------	------	------
LOC_Os04g56390	6.94448	0.0121226	up	0	4.39	------	------	------	------	------	------
LOC_Os11g09040	6.94421	0.000206224	up	0.02	3.02333	GO:0009904;GO:0009903;GO:0005829;GO:001602	BP:chloroplast accumulation movement;BP:chloroplast avoidance movement;CC:cytosol;CC:integral component of membrane;	------	------	------	------
LOC_Os02g44670	6.94408	0.00200521	up	0	2.46667	GO:0046658;GO:0016021;GO:000950	CC:anchored component of plasma membrane;CC:integral component of membrane;CC:plasmodesma;	------	------	------	------
LOC_Os03g55140	6.94075	0.0368715	up	0	1.07667	GO:0045901;GO:0045905;GO:0006452;GO:0007094;GO:0033597;GO:0009524;GO:1990298;GO:0016021;GO:0000776;GO:0043130;GO:0003746;GO:004302	BP:positive regulation of translational elongation;BP:positive regulation of translational termination;BP:translational frameshifting;BP:mitotic spindle assembly checkpoint;CC:mitotic checkpoint complex;CC:phragmoplast;CC:bub1-bub3 complex;CC:integral component of membrane;CC:kinetochore;MF:ubiquitin binding;MF:translation elongation factor activity;MF:ribosome binding;	K02180	BUB3	------	------
LOC_Os07g48900	6.93915	0.000355161	up	0.0433333	5.73667	GO:0046983;GO:000367	MF:protein dimerization activity;MF:DNA binding;	------	------	------	------
LOC_Os02g58740	6.93055	5.26146e-06	up	0.08	10.54	GO:001602	CC:integral component of membrane;	------	------	------	------
LOC_Os08g37150	6.92814	0.00197335	up	0	1.95667	GO:0010274;GO:0008270;GO:000367	BP:hydrotropism;MF:zinc ion binding;MF:nucleic acid binding;	------	------	------	------
LOC_Os01g37110	6.91661	0.00791045	up	0	1.36	GO:0005737;GO:000585	CC:cytoplasm;CC:cytoskeleton;	------	------	------	------
LOC_Os05g37600	6.91467	2.39399e-30	up	0.186667	22.2067	GO:0010143;GO:0016021;GO:0016020;GO:0016791;GO:0090447;GO:001674	BP:cutin biosynthetic process;CC:integral component of membrane;CC:membrane;MF:phosphatase activity;MF:glycerol-3-phosphate 2-O-acyltransferase activity;MF:transferase activity, transferring acyl groups;	K13508	GPAT	map00564;map00561	Glycerophospholipid metabolism;Glycerolipid metabolism
LOC_Os12g38370	6.89914	0.00566577	up	0	3.08333	GO:0006075;GO:0006457;GO:0009556;GO:0048589;GO:0015074;GO:0005737;GO:0005794;GO:0000943;GO:0016021;GO:0000148;GO:0009506;GO:0051082;GO:0003843;GO:0005524;GO:000367	BP:;BP:protein folding;BP:microsporogenesis;BP:developmental growth;BP:DNA integration;CC:cytoplasm;CC:Golgi apparatus;CC:retrotransposon nucleocapsid;CC:integral component of membrane;CC:1,3-beta-D-glucan synthase complex;CC:plasmodesma;MF:unfolded protein binding;MF:1,3-beta-D-glucan synthase activity;MF:ATP binding;MF:nucleic acid binding;	------	------	------	------
LOC_Os08g30080	6.89124	1.97929e-07	up	0.03	4.02333	GO:0046872;GO:0051213;GO:001649	MF:metal ion binding;MF:dioxygenase activity;MF:oxidoreductase activity;	------	------	------	------
LOC_Os10g20450	6.85928	0.0255556	up	0	0.983333	GO:0006855;GO:0016021;GO:0015297;GO:004291	BP:drug transmembrane transport;CC:integral component of membrane;MF:antiporter activity;MF:xenobiotic transporter activity;	K03327	TC.MATE, SLC47A, norM, mdtK, dinF	------	------
LOC_Os04g43670	6.85786	9.54655e-07	up	0.353333	45.2067	------	------	------	------	------	------
LOC_Os03g05334	6.84809	0.000173999	up	0.1	12.1567	------	------	------	------	------	------
LOC_Os01g53160	6.83749	8.70512e-09	up	0.0566667	6.63	GO:004589	BP:negative regulation of transcription, DNA-templated;	------	------	------	------
LOC_Os03g60300	6.83528	0.0011443	up	0.0266667	2.25	GO:0005794;GO:0016021;GO:001641	CC:Golgi apparatus;CC:integral component of membrane;MF:O-acetyltransferase activity;	------	------	------	------
LOC_Os03g08540	6.82657	0.00147393	up	0	1.57	GO:000372	MF:RNA binding;	------	------	------	------
LOC_Os08g04210	6.8135	0.00317284	up	0	1.21667	------	------	------	------	------	------
LOC_Os06g13600	6.81038	1.33887e-07	up	0.323333	39.78	GO:0005874;GO:0008017;GO:000823	CC:microtubule;MF:microtubule binding;MF:peptidase activity;	------	------	------	------
LOC_Os01g60810	6.80231	2.44244e-09	up	0.193333	23.0667	GO:0045892;GO:000367	BP:negative regulation of transcription, DNA-templated;MF:DNA binding;	------	------	------	------
LOC_Os10g29630	6.77708	0.00773124	up	0	0.52	------	------	------	------	------	------
LOC_Os04g59310	6.7747	0.00984026	up	0	0.86	GO:0006629;GO:0016021;GO:000808	BP:lipid metabolic process;CC:integral component of membrane;MF:phosphoric diester hydrolase activity;	------	------	------	------
LOC_Os04g07830	6.77214	4.55148e-05	up	0.08	9.05333	------	------	------	------	------	------
LOC_Os01g46400	6.75621	7.43074e-10	up	0.23	26.8833	GO:0005794;GO:0016021;GO:001641	CC:Golgi apparatus;CC:integral component of membrane;MF:O-acetyltransferase activity;	------	------	------	------
LOC_Os02g47790	6.75542	0.000804124	up	0.0133333	1.87333	GO:0005778;GO:0016021;GO:0016656;GO:0050660;GO:001649	CC:peroxisomal membrane;CC:integral component of membrane;MF:monodehydroascorbate reductas;MF:flavin adenine dinucleotide binding;MF:oxidoreductase activity;	K08232	E1.6.5.4	map00053	Ascorbate and aldarate metabolism
LOC_Os05g09520	6.75156	0.00229067	up	0.0833333	6.89	------	------	------	------	------	------
LOC_Os04g55120	6.74373	0.0024491	up	0	2.08333	------	------	------	------	------	------
LOC_Os01g20730	6.74226	1.67761e-10	up	0.143333	15.7133	------	------	------	------	------	------
LOC_Os09g28200	6.73098	0.0395058	up	0.0133333	1.81667	GO:0061408;GO:0008356;GO:0034605;GO:0005737;GO:0005634;GO:0043565;GO:0003700;GO:000097	BP:positive regulation of transcription from RNA polymerase II promoter in response to heat stress;BP:asymmetric cell division;BP:cellular response to heat;CC:cytoplasm;CC:nucleus;MF:sequence-specific DNA binding;MF:transcription factor activity, sequence-specific DNA binding;MF:RNA polymerase II core promoter proximal region sequence-specific DNA binding;	K09419	HSFF	------	------
LOC_Os12g35610	6.73036	7.1825e-10	up	0.14	15.79	GO:0055114;GO:0016021;GO:0005886;GO:0050664;GO:0016174;GO:0005509;GO:000460	BP:oxidation-reduction process;CC:integral component of membrane;CC:plasma membrane;MF:oxidoreductase activity, acting on NA;MF:NA;MF:calcium ion binding;MF:peroxidase activity;	K13447	RBOH	map04016;map04626	MAPK signaling pathway - plant;Plant-pathogen interaction
LOC_Os09g27250	6.72807	0.00231043	up	0	0.996667	GO:001602	CC:integral component of membrane;	------	------	------	------
LOC_Os01g08260	6.72563	1.60203e-08	up	0.576667	57.1667	GO:0055085;GO:0016021;GO:0005886;GO:0042626;GO:0016887;GO:000552	BP:transmembrane transport;CC:integral component of membrane;CC:plasma membrane;MF:ATPase activity, coupled to transmembrane movement of substances;MF:ATPase activity;MF:ATP binding;	------	------	------	------
LOC_Os06g34120	6.71689	6.08425e-20	up	0.403333	45.6967	GO:0016021;GO:001678	CC:integral component of membrane;MF:hydrolase activity, acting on ester bonds;	------	------	------	------
LOC_Os07g45060	6.71363	2.59609e-14	up	0.206667	22.74	GO:001602	CC:integral component of membrane;	------	------	------	------
LOC_Os10g28420	6.71016	0.00650241	up	0.0166667	1.63667	------	------	------	------	------	------
LOC_Os10g12020	6.70914	0.0138654	up	0	0.426667	------	------	------	------	------	------
LOC_Os11g01790	6.70583	7.98509e-05	up	0.0433333	4.31667	GO:0016021;GO:0004724;GO:0015299;GO:0004722;GO:0003824;GO:004687	CC:integral component of membrane;MF:magnesium-dependent protein serine/threonine phosphatase activity;MF:solut;MF:protein serine/threonine phosphatase activity;MF:catalytic activity;MF:metal ion binding;	------	------	------	------
LOC_Os06g35520	6.69781	3.36177e-17	up	0.463333	49.7767	GO:0006979;GO:0042744;GO:0005576;GO:0020037;GO:0046872;GO:000460	BP:response to oxidative stress;BP:hydrogen peroxide catabolic process;CC:extracellular region;MF:heme binding;MF:metal ion binding;MF:peroxidase activity;	K00430	E1.11.1.7	map00940	Phenylpropanoid biosynthesis
LOC_Os04g48490	6.697	1.50348e-06	up	0.16	18.15	GO:0046658;GO:001602	CC:anchored component of plasma membrane;CC:integral component of membrane;	------	------	------	------
LOC_Os02g10020	6.69312	0.0484127	up	0	1.04333	GO:0007094;GO:0051754;GO:0000778;GO:000467	BP:mitotic spindle assembly checkpoint;BP:meiotic sister chromatid cohesion, centromeric;CC:condensed nuclear chromosome kinetochore;MF:protein kinase activity;	K02178	BUB1	------	------
LOC_Os02g44654	6.69173	3.19159e-08	up	0.0866667	9.37667	GO:0016021;GO:0005506;GO:0016705;GO:0004497;GO:002003	CC:integral component of membrane;MF:iron ion binding;MF:oxidoreductase activity, acting on paired donors, with incorporation or reduction of molecular oxygen;MF:monooxygenase activity;MF:heme binding;	K15398	CYP86A4S	map00073	Cutin, suberine and wax biosynthesis
LOC_Os07g37350	6.67653	1.2074e-24	up	0.4	41.86	------	------	------	------	------	------
LOC_Os01g61370	6.67251	0.000748348	up	0.0133333	1.6	------	------	------	------	------	------
LOC_Os05g10330	6.66662	0.000950885	up	0.19	14.1333	GO:000399	MF:acid phosphatase activity;	------	------	------	------
LOC_Os09g38000	6.66562	0.00148313	up	0	1.47333	GO:0006355;GO:0005634;GO:000367	BP:regulation of transcription, DNA-templated;CC:nucleus;MF:DNA binding;	------	------	------	------
LOC_Os04g45720	6.66321	6.38535e-05	up	0.0566667	6.40333	GO:0006081;GO:0004028;GO:001662	BP:cellular aldehyde metabolic process;MF:3-chloroallyl aldehyde dehydrogenase activity;MF:oxidoreductase activity, acting on the aldehyde or oxo group of donors, NAD or NADP as acceptor;	K00128	ALDH	map00310;map00330;map00410;map00903;map00561;map00340;map00053;map00010;map00071;map00380;map00280;map00620	Lysine degradation;Arginine and proline metabolism;beta-Alanine metabolism;Limonene and pinene degradation;Glycerolipid metabolism;Histidine metabolism;Ascorbate and aldarate metabolism;Glycolysis / Gluconeogenesis;Fatty acid degradation;Tryptophan metabolism;Valine, leucine and isoleucine degradation;Pyruvate metabolism
LOC_Os09g02250	6.66135	8.97749e-05	up	0.0466667	5.3	GO:0016021;GO:0005524;GO:000467	CC:integral component of membrane;MF:ATP binding;MF:protein kinase activity;	------	------	------	------
LOC_Os01g62990	6.6454	0.0250898	up	0.0133333	1.74	GO:000508	MF:Rho guanyl-nucleotide exchange factor activity;	------	------	------	------
LOC_Os10g28700	6.64096	0.0149294	up	0	2.36333	------	------	------	------	------	------
LOC_Os03g53900	6.61221	0.000360232	up	0.02	1.84333	------	------	------	------	------	------
LOC_Os12g17570	6.6068	0.00807422	up	0.0266667	2.63	GO:001678	MF:hydrolase activity, acting on ester bonds;	------	------	------	------
LOC_Os03g04620	6.59833	0.00405526	up	0	0.87	GO:0009909;GO:000563	BP:regulation of flower development;CC:nucleus;	------	------	------	------
LOC_Os01g04230	6.59681	1.00627e-05	up	0.11	11.28	GO:0016021;GO:0005524;GO:000467	CC:integral component of membrane;MF:ATP binding;MF:protein kinase activity;	------	------	------	------
LOC_Os03g06570	6.58128	3.12337e-09	up	0.526667	50.4933	------	------	------	------	------	------
LOC_Os06g23390	6.57493	0.000477837	up	0.0133333	1.47667	------	------	------	------	------	------
LOC_Os04g46560	6.56998	7.147e-05	up	0.05	5.02	GO:0005975;GO:0006099;GO:0006734;GO:0006107;GO:0006108;GO:0016020;GO:003006	BP:carbohydrate metabolic process;BP:tricarboxylic acid cycle;BP:NADH metabolic process;BP:oxaloacetate metabolic process;BP:malate metabolic process;CC:membrane;MF:L-malate dehydrogenase activity;	K00025	MDH1	map00630;map00270;map00710;map00620;map00020	Glyoxylate and dicarboxylate metabolism;Cysteine and methionine metabolism;Carbon fixation in photosynthetic organisms;Pyruvate metabolism;Citrate cycle (TCA cycle)
LOC_Os04g38430	6.56945	5.75027e-07	up	0.0866667	8.21667	GO:0016021;GO:0005886;GO:002285	CC:integral component of membrane;CC:plasma membrane;MF:transmembrane transporter activity;	------	------	------	------
LOC_Os01g54210	6.56878	0.00171174	up	0.0866667	8.92667	GO:0006355;GO:0045893;GO:0005634;GO:0043565;GO:000827	BP:regulation of transcription, DNA-templated;BP:positive regulation of transcription, DNA-templated;CC:nucleus;MF:sequence-specific DNA binding;MF:zinc ion binding;	------	------	------	------
LOC_Os03g45920	6.56822	8.38092e-23	up	0.38	36.9133	GO:0007017;GO:0000278;GO:0000226;GO:0005737;GO:0005874;GO:0003924;GO:0005200;GO:000552	BP:microtubule-based process;BP:mitotic cell cycle;BP:microtubule cytoskeleton organization;CC:cytoplasm;CC:microtubule;MF:GTPase activity;MF:structural constituent of cytoskeleton;MF:GTP binding;	K07375	TUBB	map04145	Phagosome
LOC_Os01g50440	6.55909	1.95074e-06	up	0.0566667	5.71667	GO:001602	CC:integral component of membrane;	------	------	------	------
LOC_Os04g52920	6.54758	4.04397e-05	up	0.18	18.3267	------	------	------	------	------	------
LOC_Os04g02970	6.54422	0.00753947	up	0	1.14333	GO:000425	MF:serine-type endopeptidase activity;	------	------	------	------
LOC_Os08g33660	6.54355	0.00833531	up	0.51	4.79667	GO:0009751;GO:0009753;GO:0030154;GO:0006355;GO:0009651;GO:0005634;GO:0043565;GO:0044212;GO:0003700;GO:000367	BP:response to salicylic acid;BP:response to jasmonic acid;BP:cell differentiation;BP:regulation of transcription, DNA-templated;BP:response to salt stress;CC:nucleus;MF:sequence-specific DNA binding;MF:transcription regulatory region DNA binding;MF:transcription factor activity, sequence-specific DNA binding;MF:DNA binding;	K09422	MYBP	------	------
LOC_Os05g50800	6.53531	1.14295e-13	up	0.27	25.77	GO:0005737;GO:000585	CC:cytoplasm;CC:cytoskeleton;	------	------	------	------
LOC_Os08g37400	6.52869	0.0218649	up	0	0.64	GO:0005634;GO:0046872;GO:000367	CC:nucleus;MF:metal ion binding;MF:DNA binding;	------	------	------	------
LOC_Os09g39410	6.52277	9.60184e-10	up	0.133333	12.65	GO:0006629;GO:0035336;GO:0010345;GO:0016021;GO:0080019;GO:010296	BP:lipid metabolic process;BP:long-chain fatty-acyl-CoA metabolic process;BP:suberin biosynthetic process;CC:integral component of membrane;MF:fatty-acyl-CoA reductas;MF:alcohol-forming fatty acyl-CoA reductase activity;	K13356	FAR	map04146;map00073	Peroxisome;Cutin, suberine and wax biosynthesis
LOC_Os07g41590	6.52015	1.91844e-06	up	0.123333	12.0167	GO:0016021;GO:001678	CC:integral component of membrane;MF:hydrolase activity;	------	------	------	------
LOC_Os03g07450	6.50912	4.82687e-10	up	0.243333	23.6933	GO:0045893;GO:0005634;GO:0003700;GO:004356	BP:positive regulation of transcription, DNA-templated;CC:nucleus;MF:transcription factor activity, sequence-specific DNA binding;MF:sequence-specific DNA binding;	K09338	HD-ZIP	------	------
LOC_Os12g41160	6.50089	0.0225865	up	0	0.996667	------	------	------	------	------	------
LOC_Os11g05010	6.50063	1.67761e-10	up	0.42	40.5567	GO:0030001;GO:004687	BP:metal ion transport;MF:metal ion binding;	------	------	------	------
LOC_Os04g49700	6.50028	0.00316529	up	0.01	1.23667	GO:0016567;GO:0016021;GO:003162	BP:protein ubiquitination;CC:integral component of membrane;MF:ubiquitin protein ligase binding;	K10663	ATL4	------	------
LOC_Os05g49240	6.49604	0.000137237	up	0.126667	10.26	GO:000367	MF:DNA binding;	------	------	------	------
LOC_Os04g59420	6.49376	6.33686e-05	up	0.0733333	6.40333	------	------	------	------	------	------
LOC_Os02g41450	6.48932	6.16131e-12	up	0.21	17.92	GO:0006355;GO:0005634;GO:000367	BP:regulation of transcription, DNA-templated;CC:nucleus;MF:DNA binding;	------	------	------	------
LOC_Os06g46500	6.4837	0.000360232	up	0.0533333	5.28333	GO:0005507;GO:001649	MF:copper ion binding;MF:oxidoreductase activity;	------	------	------	------
LOC_Os01g50700	6.48054	0.00980799	up	0	0.563333	GO:000941	BP:response to water;	------	------	------	------
LOC_Os06g10230	6.4786	1.83357e-06	up	0.296667	29.05	GO:0016021;GO:0005886;GO:0004674;GO:0005524;GO:003361	CC:integral component of membrane;CC:plasma membrane;MF:protein serine/threonine kinase activity;MF:ATP binding;MF:receptor serine/threonine kinase binding;	K20718	ER	map04016	MAPK signaling pathway - plant
LOC_Os12g42900	6.47271	0.00170698	up	0.0166667	2.71333	GO:001602	CC:integral component of membrane;	------	------	------	------
LOC_Os09g36280	6.47102	0.0345169	up	0	1.11333	GO:0005975;GO:0046658;GO:000455	BP:carbohydrate metabolic process;CC:anchored component of plasma membrane;MF:hydrolase activity, hydrolyzing O-glycosyl compounds;	------	------	------	------
LOC_Os04g58840	6.47082	0.00370975	up	0.0366667	3.52667	GO:0006508;GO:0030163;GO:0016020;GO:0009505;GO:000419	BP:proteolysis;BP:protein catabolic process;CC:membrane;CC:plant-type cell wall;MF:aspartic-type endopeptidase activity;	------	------	------	------
LOC_Os03g01980	6.4691	0.00115553	up	0.06	5.76333	GO:0003779;GO:0016301;GO:005101	MF:actin binding;MF:kinase activity;MF:actin filament binding;	------	------	------	------
LOC_Os10g05820	6.46452	0.0164081	up	0.0233333	2.46667	------	------	------	------	------	------
LOC_Os04g05580	6.45546	0.0224373	up	0	0.54	GO:0006952;GO:0002229;GO:0042742;GO:0016021;GO:0005886;GO:0004672;GO:0030246;GO:0004675;GO:000552	BP:defense response;BP:defense response to oomycetes;BP:defense response to bacterium;CC:integral component of membrane;CC:plasma membrane;MF:protein kinase activity;MF:carbohydrate binding;MF:transmembrane receptor protein serine/threonine kinase activity;MF:ATP binding;	------	------	------	------
LOC_Os04g45270	6.45172	3.71977e-10	up	0.72	65.6633	GO:0006508;GO:0030163;GO:0009505;GO:000419	BP:proteolysis;BP:protein catabolic process;CC:plant-type cell wall;MF:aspartic-type endopeptidase activity;	------	------	------	------
LOC_Os01g57690	6.44555	0.0339816	up	0.0233333	2.29333	GO:0046658;GO:0016021;GO:000905	CC:anchored component of plasma membrane;CC:integral component of membrane;MF:electron carrier activity;	------	------	------	------
LOC_Os02g33380	6.4367	0.00815764	up	0	1.75	GO:0048046;GO:0046910;GO:000485	CC:apoplast;MF:pectinesterase inhibitor activity;MF:enzyme inhibitor activity;	------	------	------	------
LOC_Os10g31240	6.42709	1.03487e-08	up	0.0533333	4.89333	GO:001602	CC:integral component of membrane;	------	------	------	------
LOC_Os11g14390	6.42331	4.89913e-06	up	0.02	1.27	------	------	------	------	------	------
LOC_Os01g07560	6.42186	1.17617e-07	up	0.2	18.2633	GO:0016021;GO:0005886;GO:0004674;GO:000552	CC:integral component of membrane;CC:plasma membrane;MF:protein serine/threonine kinase activity;MF:ATP binding;	------	------	------	------
LOC_Os03g22510	6.41758	1.19259e-05	up	0.166667	15.2367	GO:000990	BP:regulation of flower development;	------	------	------	------
LOC_Os09g35890	6.41202	6.07153e-06	up	0.246667	23.35	GO:0007018;GO:0005871;GO:0005874;GO:0008017;GO:0003777;GO:0016887;GO:000552	BP:microtubule-based movement;CC:kinesin complex;CC:microtubule;MF:microtubule binding;MF:microtubule motor activity;MF:ATPase activity;MF:ATP binding;	K11498	CENPE	------	------
LOC_Os05g17810	6.40657	0.00191561	up	0	0.276667	GO:0046777;GO:0016021;GO:0005886;GO:0004672;GO:0004674;GO:000552	BP:protein autophosphorylation;CC:integral component of membrane;CC:plasma membrane;MF:protein kinase activity;MF:protein serine/threonine kinase activity;MF:ATP binding;	------	------	------	------
LOC_Os07g10530	6.40356	3.3877e-07	up	0.25	22.7167	------	------	------	------	------	------
LOC_Os01g44130	6.40186	0.000378436	up	0.0266667	2.02	GO:0006508;GO:0006629;GO:0030163;GO:000419	BP:proteolysis;BP:lipid metabolic process;BP:protein catabolic process;MF:aspartic-type endopeptidase activity;	K08245	E3.4.23.40	------	------
LOC_Os02g32650	6.39991	3.70406e-05	up	0.113333	7.9	------	------	------	------	------	------
LOC_Os01g34560	6.39765	9.07569e-14	up	0.28	24.1867	GO:0006633;GO:0016021;GO:0016020;GO:001674	BP:fatty acid biosynthetic process;CC:integral component of membrane;CC:membrane;MF:transferase activity, transferring acyl groups other than amino-acyl groups;	K15397	KCS	map04626;map00062	Plant-pathogen interaction;Fatty acid elongation
LOC_Os03g11540	6.39205	0.022043	up	0.01	1.01	GO:0000723;GO:0051321;GO:0006281;GO:0006289;GO:0000724;GO:0006310;GO:0006261;GO:0006260;GO:0006268;GO:0007004;GO:0005634;GO:0005662;GO:0000784;GO:0043565;GO:0043047;GO:0003697;GO:0003677;GO:0046872;GO:000368	BP:telomere maintenance;BP:meiotic cell cycle;BP:DNA repair;BP:nucleotide-excision repair;BP:double-strand break repair via homologous recombination;BP:DNA recombination;BP:DNA-dependent DNA replication;BP:DNA replication;BP:DNA unwinding involved in DNA replication;BP:telomere maintenance via telomerase;CC:nucleus;CC:DNA replication factor A complex;CC:nuclear chromosome, telomeric region;MF:seq…	K07466	RFA1, RPA1, rpa	map03430;map03420;map03030;map03440	Mismatch repair;Nucleotide excision repair;DNA replication;Homologous recombination
LOC_Os09g30486	6.3917	0.00135281	up	0.02	1.88667	GO:0009834;GO:0016021;GO:000588	BP:plant-type secondary cell wall biogenesis;CC:integral component of membrane;CC:plasma membrane;	------	------	------	------
LOC_Os05g04500	6.38878	4.44323e-05	up	0.04	3.25333	GO:0006979;GO:0042744;GO:0005576;GO:0009505;GO:0009506;GO:0020037;GO:0046872;GO:000460	BP:response to oxidative stress;BP:hydrogen peroxide catabolic process;CC:extracellular region;CC:plant-type cell wall;CC:plasmodesma;MF:heme binding;MF:metal ion binding;MF:peroxidase activity;	K00430	E1.11.1.7	map00940	Phenylpropanoid biosynthesis
LOC_Os08g02440	6.37792	0.025478	up	0.01	0.953333	GO:0006468;GO:0016021;GO:0005886;GO:0004675;GO:0004672;GO:000552	BP:protein phosphorylation;CC:integral component of membrane;CC:plasma membrane;MF:transmembrane receptor protein serine/threonine kinase activity;MF:protein kinase activity;MF:ATP binding;	------	------	------	------
LOC_Os03g17760	6.37114	0.000454309	up	0.156667	14.2033	GO:0009737;GO:0010029;GO:0009414;GO:0009651;GO:0006397;GO:0005634;GO:1990904;GO:0003723;GO:000372	BP:response to abscisic acid;BP:regulation of seed germination;BP:response to water deprivation;BP:response to salt stress;BP:mRNA processing;CC:nucleus;CC:ribonucleoprotein complex;MF:RNA binding;MF:mRNA binding;	------	------	------	------
LOC_Os04g02520	6.37089	0.000335919	up	0.05	1.9	------	------	------	------	------	------
LOC_Os04g53760	6.37006	4.57589e-10	up	0.28	9.35667	GO:0007018;GO:0051225;GO:0005871;GO:0005874;GO:0008017;GO:0003777;GO:0016887;GO:000552	BP:microtubule-based movement;BP:spindle assembly;CC:kinesin complex;CC:microtubule;MF:microtubule binding;MF:microtubule motor activity;MF:ATPase activity;MF:ATP binding;	K10405	KIFC1	------	------
LOC_Os02g14160	6.36317	4.69988e-12	up	0.566667	50.04	GO:0006979;GO:0042744;GO:0005576;GO:0020037;GO:0046872;GO:000460	BP:response to oxidative stress;BP:hydrogen peroxide catabolic process;CC:extracellular region;MF:heme binding;MF:metal ion binding;MF:peroxidase activity;	K00430	E1.11.1.7	map00940	Phenylpropanoid biosynthesis
LOC_Os06g36030	6.35511	0.0343374	up	0.0233333	2.09	GO:0016301;GO:0061630;GO:000827	MF:kinase activity;MF:ubiquitin protein ligase activity;MF:zinc ion binding;	------	------	------	------
LOC_Os09g07290	6.35018	0.0115504	up	0	1.08667	GO:001678	MF:hydrolase activity, acting on ester bonds;	K10691	UBR4, ZUBR1	------	------
LOC_Os05g03440	6.33535	1.97929e-07	up	0.326667	27.7167	------	------	------	------	------	------
LOC_Os09g37495	6.33527	0.0282353	up	0	2.9	GO:0009733;GO:000992	BP:response to auxin;BP:auxin polar transport;	------	------	------	------
LOC_Os05g37030	6.32856	0.0237685	up	0.0333333	3.22333	------	------	------	------	------	------
LOC_Os01g43580	6.3269	3.01994e-11	up	0.24	20.6133	GO:0007018;GO:0005871;GO:0005874;GO:0008017;GO:0003777;GO:0016887;GO:000552	BP:microtubule-based movement;CC:kinesin complex;CC:microtubule;MF:microtubule binding;MF:microtubule motor activity;MF:ATPase activity;MF:ATP binding;	K10393	KIF2_24, MCAK	------	------
LOC_Os02g09260	6.32433	0.017724	up	0	0.716667	GO:0016020;GO:0004497;GO:0020037;GO:0016709;GO:0016705;GO:000550	CC:membrane;MF:monooxygenase activity;MF:heme binding;MF:oxidoreductase activity, acting on paired donors, with incorporation or reduction of molecular oxygen, NA;MF:oxidoreductase activity, acting on paired donors, with incorporation or reduction of molecular oxygen;MF:iron ion binding;	------	------	------	------
LOC_Os10g12750	6.31381	2.40913e-05	up	0.0366667	2.99333	GO:001602	CC:integral component of membrane;	------	------	------	------
LOC_Os01g01190	6.31301	0.000176832	up	0.0233333	2.12333	GO:0009395;GO:0016021;GO:0016788;GO:000399	BP:phospholipid catabolic process;CC:integral component of membrane;MF:hydrolase activity, acting on ester bonds;MF:acid phosphatase activity;	K01114	plc	map00565;map00564;map00562	Ether lipid metabolism;Glycerophospholipid metabolism;Inositol phosphate metabolism
LOC_Os08g39890	6.31004	0.0397262	up	0.31	26.8067	GO:0005634;GO:0016021;GO:0046872;GO:000367	CC:nucleus;CC:integral component of membrane;MF:metal ion binding;MF:DNA binding;	------	------	------	------
LOC_Os05g03500	6.30724	2.20172e-09	up	0.203333	18.7433	------	------	------	------	------	------
LOC_Os01g36460	6.3005	1.29256e-07	up	0.163333	12.18	GO:0005634;GO:000367	CC:nucleus;MF:DNA binding;	K09422	MYBP	------	------
LOC_Os01g70100	6.29864	8.22189e-06	up	0.276667	23.6633	GO:0018230;GO:0006612;GO:0005794;GO:0005783;GO:0016021;GO:001970	BP:peptidyl-L-cysteine S-palmitoylation;BP:protein targeting to membrane;CC:Golgi apparatus;CC:endoplasmic reticulum;CC:integral component of membrane;MF:protein-cysteine S-palmitoyltransferase activity;	K16675	ZDHHC9_14_18	------	------
LOC_Os01g53990	6.29844	0.0277393	up	0.0366667	2.48667	GO:0042545;GO:0045490;GO:0005618;GO:0030599;GO:004533	BP:cell wall modification;BP:pectin catabolic process;CC:cell wall;MF:pectinesterase activity;MF:aspartyl esterase activity;	K01051	E3.1.1.11	map00040	Pentose and glucuronate interconversions
LOC_Os09g37394	6.29557	0.0364232	up	0	2.27333	GO:0009733;GO:000992	BP:response to auxin;BP:auxin polar transport;	------	------	------	------
LOC_Os03g03000	6.27626	2.69915e-08	up	0.0933333	7.95667	GO:0046983;GO:000367	MF:protein dimerization activity;MF:DNA binding;	------	------	------	------
LOC_Os06g33880	6.27411	9.31372e-19	up	1.54	123.7	------	------	------	------	------	------
LOC_Os02g58214	6.27013	4.35945e-26	up	1.50667	91.2133	------	------	------	------	------	------
LOC_Os07g07230	6.26965	1.89744e-26	up	0.29	23.6	GO:0046777;GO:0016021;GO:0005886;GO:0009506;GO:0004672;GO:000552	BP:protein autophosphorylation;CC:integral component of membrane;CC:plasma membrane;CC:plasmodesma;MF:protein kinase activity;MF:ATP binding;	------	------	------	------
LOC_Os03g21970	6.26948	9.04759e-09	up	0.146667	7.18333	GO:004698	MF:protein dimerization activity;	------	------	------	------
LOC_Os02g07300	6.26856	2.27762e-07	up	0.0266667	2.4	------	------	------	------	------	------
LOC_Os05g27000	6.26671	0.0334574	up	0	1.69333	------	------	------	------	------	------
LOC_Os12g06130	6.26492	0.0173133	up	0.0366667	3.46667	------	------	------	------	------	------
LOC_Os05g33080	6.24024	2.20972e-07	up	0.153333	12.0633	GO:0006468;GO:0016021;GO:0005886;GO:0004672;GO:0004675;GO:0004674;GO:000552	BP:protein phosphorylation;CC:integral component of membrane;CC:plasma membrane;MF:protein kinase activity;MF:transmembrane receptor protein serine/threonine kinase activity;MF:protein serine/threonine kinase activity;MF:ATP binding;	------	------	------	------
LOC_Os06g46350	6.23438	0.00217015	up	0.0366667	3.1	GO:0006629;GO:0016042;GO:001678	BP:lipid metabolic process;BP:lipid catabolic process;MF:hydrolase activity;	------	------	------	------
LOC_Os08g43250	6.22952	0.0314649	up	0	0.593333	GO:0006855;GO:0016021;GO:0015297;GO:004291	BP:drug transmembrane transport;CC:integral component of membrane;MF:antiporter activity;MF:xenobiotic transporter activity;	K03327	TC.MATE, SLC47A, norM, mdtK, dinF	------	------
LOC_Os06g43044	6.2295	0.000113327	up	0.726667	3.67333	GO:001678	MF:hydrolase activity, acting on ester bonds;	------	------	------	------
LOC_Os04g55570	6.22494	4.04185e-06	up	0.286667	23.7	------	------	------	------	------	------
LOC_Os06g43170	6.21864	1.43213e-15	up	0.243333	19.0967	GO:0016021;GO:0005524;GO:000467	CC:integral component of membrane;MF:ATP binding;MF:protein kinase activity;	------	------	------	------
LOC_Os05g34150	6.21455	0.000144602	up	0.0933333	7.44667	GO:0006749;GO:0005737;GO:0016740;GO:000436	BP:glutathione metabolic process;CC:cytoplasm;MF:transferase activity;MF:glutathione transferase activity;	K00799	GST, gst	map00480	Glutathione metabolism
LOC_Os02g15820	6.21141	2.41454e-05	up	0.0333333	2.85333	------	------	------	------	------	------
LOC_Os03g63540	6.20803	1.06152e-05	up	0.0333333	2.83333	GO:001602	CC:integral component of membrane;	------	------	------	------
LOC_Os10g19180	6.20707	0.0230867	up	0.01	0.82	GO:0018230;GO:0006612;GO:0005794;GO:0005783;GO:0016021;GO:001970	BP:peptidyl-L-cysteine S-palmitoylation;BP:protein targeting to membrane;CC:Golgi apparatus;CC:endoplasmic reticulum;CC:integral component of membrane;MF:protein-cysteine S-palmitoyltransferase activity;	K20027	ZDHHC1_11	------	------
LOC_Os11g03170	6.19899	0.0348376	up	0	3.06333	------	------	------	------	------	------
LOC_Os02g48450	6.19474	0.0411393	up	0	0.843333	GO:0051603;GO:0006694;GO:0005615;GO:0016021;GO:0005764;GO:0004197;GO:0003854;GO:000823	BP:proteolysis involved in cellular protein catabolic process;BP:steroid biosynthetic process;CC:extracellular space;CC:integral component of membrane;CC:lysosome;MF:cysteine-type endopeptidase activity;MF:3-beta-hydroxy-delta5-steroid dehydrogenase activity;MF:cysteine-type peptidase activity;	K16290	XCP	------	------
LOC_Os02g42660	6.19239	0.00355797	up	0.0333333	2.46	GO:0006633;GO:0030148;GO:0046513;GO:0005789;GO:0016021;GO:004228	BP:fatty acid biosynthetic process;BP:sphingolipid biosynthetic process;BP:ceramide biosynthetic process;CC:endoplasmic reticulum membrane;CC:integral component of membrane;MF:sphingolipid delta-4 desaturase activity;	K04712	DEGS	map00600	Sphingolipid metabolism
LOC_Os08g43600	6.19053	0.0197815	up	0	1.54667	GO:0005634;GO:000370	CC:nucleus;MF:transcription factor activity, sequence-specific DNA binding;	------	------	------	------
LOC_Os09g28880	6.1902	5.58894e-05	up	0.116667	8.19	GO:001027	BP:hydrotropism;	------	------	------	------
LOC_Os08g06380	6.18905	1.08365e-19	up	0.68	47.93	GO:0009833;GO:0030244;GO:0071555;GO:0005794;GO:0016021;GO:0005802;GO:0005886;GO:0000139;GO:0051753;GO:001676	BP:plant-type primary cell wall biogenesis;BP:cellulose biosynthetic process;BP:cell wall organization;CC:Golgi apparatus;CC:integral component of membrane;CC:trans-Golgi network;CC:plasma membrane;CC:Golgi membrane;MF:mannan synthase activity;MF:cellulose synthas;	K20923	CSLF	------	------
LOC_Os08g34330	6.18711	0.0202437	up	0	0.756667	GO:0009058;GO:0016020;GO:0005783;GO:001684	BP:biosynthetic process;CC:membrane;CC:endoplasmic reticulum;MF:strictosidine synthase activity;	K21407	APMAP	------	------
LOC_Os06g41910	6.18436	1.88793e-05	up	0.05	3.69667	GO:001675	MF:transferase activity, transferring glycosyl groups;	K23869	GALS	------	------
LOC_Os06g21270	6.16916	0.000360232	up	0.31	21.59	------	------	------	------	------	------
LOC_Os02g07080	6.16165	0.0109249	up	0	0.283333	GO:0016021;GO:0003824;GO:000823	CC:integral component of membrane;MF:catalytic activity;MF:cysteine-type peptidase activity;	------	------	------	------
LOC_Os08g32140	6.15923	0.00165231	up	0.0133333	1.09333	GO:0015074;GO:0004523;GO:000367	BP:DNA integration;MF:RNA-DNA hybrid ribonuclease activity;MF:nucleic acid binding;	------	------	------	------
LOC_Os05g45180	6.14897	0.0169574	up	0	0.593333	GO:0043231;GO:0016758;GO:000819	CC:intracellular membrane-bounded organelle;MF:transferase activity, transferring hexosyl groups;MF:UDP-glycosyltransferase activity;	------	------	------	------
LOC_Os05g06920	6.13596	0.039438	up	0	0.44	GO:0015969;GO:0009507;GO:0008728;GO:0016301;GO:0005509;GO:0005524;GO:000552	BP:guanosine tetraphosphate metabolic process;CC:chloroplast;MF:GTP diphosphokinase activity;MF:kinase activity;MF:calcium ion binding;MF:ATP binding;MF:GTP binding;	K00951	relA	map00230	Purine metabolism
LOC_Os01g55190	6.13554	2.75343e-06	up	0.566667	43.3433	GO:000588	CC:plasma membrane;	------	------	------	------
LOC_Os11g35060	6.13443	0.00446231	up	0.03	2.25	------	------	------	------	------	------
LOC_Os03g58490	6.13434	6.84218e-06	up	0.0266667	2.10333	GO:0016021;GO:001702	CC:integral component of membrane;MF:myosin binding;	------	------	------	------
LOC_Os04g47480	6.13045	4.63376e-11	up	0.16	11.4267	GO:007124	BP:cellular response to nitrate;	------	------	------	------
LOC_Os03g19220	6.12108	1.18509e-06	up	0.36	26.8233	------	------	------	------	------	------
LOC_Os01g45550	6.12086	1.11187e-05	up	0.21	16.0933	GO:0010315;GO:0009734;GO:0010252;GO:0009926;GO:0055085;GO:0005783;GO:0016021;GO:0009921;GO:0005886;GO:001032	BP:auxin efflux;BP:auxin-activated signaling pathway;BP:auxin homeostasis;BP:auxin polar transport;BP:transmembrane transport;CC:endoplasmic reticulum;CC:integral component of membrane;CC:auxin efflux carrier complex;CC:plasma membrane;MF:auxin efflux transmembrane transporter activity;	K13947	PIN	------	------
LOC_Os09g20880	6.11908	2.14143e-11	up	0.0733333	5.14667	GO:0006468;GO:0005886;GO:0004675;GO:0004674;GO:0004672;GO:000552	BP:protein phosphorylation;CC:plasma membrane;MF:transmembrane receptor protein serine/threonine kinase activity;MF:protein serine/threonine kinase activity;MF:protein kinase activity;MF:ATP binding;	------	------	------	------
LOC_Os06g04950	6.11174	0.0167168	up	0	1.93667	GO:001602	CC:integral component of membrane;	------	------	------	------
LOC_Os02g35230	6.10712	0.0176435	up	0.01	0.813333	GO:001602	CC:integral component of membrane;	------	------	------	------
LOC_Os03g10820	6.09566	2.20553e-10	up	0.283333	20.3633	------	------	------	------	------	------
LOC_Os01g57880	6.09228	0.011087	up	0.09	6.69333	GO:0046658;GO:0016021;GO:000905	CC:anchored component of plasma membrane;CC:integral component of membrane;MF:electron carrier activity;	------	------	------	------
LOC_Os05g11990	6.08202	1.81807e-35	up	0.33	23.9167	GO:0045454;GO:000562	BP:cell redox homeostasis;CC:cell;	------	------	------	------
LOC_Os09g10570	6.07896	0.0438737	up	0	0.866667	------	------	------	------	------	------
LOC_Os05g50960	6.07887	0.000903641	up	0.0566667	4.26333	GO:0071555;GO:0005975;GO:0005576;GO:0016829;GO:000465	BP:cell wall organization;BP:carbohydrate metabolic process;CC:extracellular region;MF:lyase activity;MF:polygalacturonase activity;	------	------	------	------
LOC_Os07g03150	6.06878	0.00763268	up	0.0233333	1.64	------	------	------	------	------	------
LOC_Os02g20540	6.06243	0.000307716	up	0.0666667	3.34667	GO:0009834;GO:0016021;GO:000588	BP:plant-type secondary cell wall biogenesis;CC:integral component of membrane;CC:plasma membrane;	------	------	------	------
LOC_Os01g21300	6.04199	3.50401e-07	up	0.216667	15.0533	GO:0016021;GO:0016020;GO:001678	CC:integral component of membrane;CC:membrane;MF:hydrolase activity;	K01054	MGLL	map00561	Glycerolipid metabolism
LOC_Os01g16460	6.03525	0.0215035	up	0.0433333	2.93333	GO:0006486;GO:0016021;GO:001675	BP:protein glycosylation;CC:integral component of membrane;MF:transferase activity, transferring glycosyl groups;	K20888	MUR3	------	------
LOC_Os01g44360	6.03253	0.0174274	up	0.03	2.40333	------	------	------	------	------	------
LOC_Os10g13430	6.02305	0.00587138	up	0.0466667	2.58667	GO:0016021;GO:0005634;GO:0003700;GO:0030246;GO:0008234;GO:0003677;GO:0046983;GO:000905	CC:integral component of membrane;CC:nucleus;MF:transcription factor activity, sequence-specific DNA binding;MF:carbohydrate binding;MF:cysteine-type peptidase activity;MF:DNA binding;MF:protein dimerization activity;MF:electron carrier activity;	------	------	------	------
LOC_Os01g36750	6.02298	0.0472326	up	0	1.64667	GO:000396	MF:RNA-directed DNA polymerase activity;	------	------	------	------
LOC_Os07g32620	6.02261	8.5472e-17	up	0.106667	6.96	GO:0043231;GO:0016758;GO:000819	CC:intracellular membrane-bounded organelle;MF:transferase activity, transferring hexosyl groups;MF:UDP-glycosyltransferase activity;	------	------	------	------
LOC_Os04g22470	6.01911	0.0217565	up	0.0166667	0.843333	GO:0046777;GO:0016021;GO:0005886;GO:0004672;GO:0004674;GO:000552	BP:protein autophosphorylation;CC:integral component of membrane;CC:plasma membrane;MF:protein kinase activity;MF:protein serine/threonine kinase activity;MF:ATP binding;	------	------	------	------
LOC_Os02g19640	6.01821	0.000633356	up	0.06	3.98	------	------	------	------	------	------
LOC_Os04g32860	6.00176	0.0219297	up	0.03	2.15333	------	------	------	------	------	------
LOC_Os03g64030	6.00072	0.00163859	up	0.09	3.93667	GO:001630	MF:kinase activity;	------	------	------	------
LOC_Os01g12690	5.99484	0.00149318	up	0.146667	10.26	GO:004589	BP:negative regulation of transcription, DNA-templated;	------	------	------	------
LOC_Os03g45750	5.99212	0.024711	up	0.02	1.54	------	------	------	------	------	------
LOC_Os03g05500	5.98819	0.0218504	up	0	1.33	GO:0045893;GO:000563	BP:positive regulation of transcription, DNA-templated;CC:nucleus;	K13944	LBD16	------	------
LOC_Os07g01530	5.98729	0.000349978	up	0.0766667	5.23667	GO:004353	MF:ADP binding;	------	------	------	------
LOC_Os01g68890	5.98414	5.96313e-13	up	0.396667	26.11	------	------	------	------	------	------
LOC_Os06g04590	5.9838	0.0157012	up	0.146667	11.0033	GO:000973	BP:response to auxin;	K14488	SAUR	map04075	Plant hormone signal transduction
LOC_Os03g62740	5.97697	0.00165231	up	0.143333	9.87667	GO:0006631;GO:0006629;GO:0008126;GO:0016298;GO:001678	BP:fatty acid metabolic process;BP:lipid metabolic process;MF:acetylesterase activity;MF:lipase activity;MF:hydrolase activity, acting on ester bonds;	------	------	------	------
LOC_Os11g26880	5.97031	0.0062957	up	0.0533333	3.48333	GO:0019722;GO:000950	BP:calcium-mediated signaling;CC:plasmodesma;	------	------	------	------
LOC_Os03g17850	5.96336	2.14143e-11	up	0.266667	17.0533	GO:0010417;GO:0009834;GO:0071555;GO:0016021;GO:0000139;GO:0042285;GO:001501	BP:glucuronoxylan biosynthetic process;BP:plant-type secondary cell wall biogenesis;BP:cell wall organization;CC:integral component of membrane;CC:Golgi membrane;MF:xylosyltransferase activity;MF:galactosylgalactosylxylosylprotein 3-beta-glucuronosyltransferase activity;	K20869	IRX9	------	------
LOC_Os12g43363	5.96186	4.09347e-06	up	0.373333	24.8733	GO:0006631;GO:0008610;GO:0005783;GO:0016021;GO:0080132;GO:0005506;GO:001649	BP:fatty acid metabolic process;BP:lipid biosynthetic process;CC:endoplasmic reticulum;CC:integral component of membrane;MF:fatty acid alpha-hydroxylase activity;MF:iron ion binding;MF:oxidoreductase activity;	K19706	FAH	------	------
LOC_Os03g56050	5.96159	0.0107581	up	0.01	0.793333	GO:0005634;GO:0003700;GO:000367	CC:nucleus;MF:transcription factor activity, sequence-specific DNA binding;MF:DNA binding;	K09285	OVM, ANT	------	------
LOC_Os11g11410	5.96133	0.00177161	up	0.306667	7.33	GO:0006355;GO:0009734;GO:000563	BP:regulation of transcription, DNA-templated;BP:auxin-activated signaling pathway;CC:nucleus;	K14484	IAA	map04075	Plant hormone signal transduction
LOC_Os02g32550	5.96027	2.68817e-09	up	0.246667	16.1367	------	------	------	------	------	------
LOC_Os06g01960	5.95183	5.84255e-23	up	1.20333	77.98	GO:0009733;GO:001602	BP:response to auxin;CC:integral component of membrane;	K16281	RHA1	------	------
LOC_Os02g42850	5.95012	9.19607e-10	up	0.403333	26.0233	GO:0030154;GO:0005634;GO:0016021;GO:0043565;GO:0044212;GO:0003700;GO:0004386;GO:0003677;GO:000552	BP:cell differentiation;CC:nucleus;CC:integral component of membrane;MF:sequence-specific DNA binding;MF:transcription regulatory region DNA binding;MF:transcription factor activity, sequence-specific DNA binding;MF:helicase activity;MF:DNA binding;MF:ATP binding;	K09422	MYBP	------	------
LOC_Os03g29150	5.94889	0.0418525	up	0	0.44	GO:0006694;GO:0003854;GO:0016853;GO:0016616;GO:001649	BP:steroid biosynthetic process;MF:3-beta-hydroxy-delta5-steroid dehydrogenase activity;MF:isomerase activity;MF:oxidoreductase activity, acting on the CH-OH group of donors, NAD or NADP as acceptor;MF:oxidoreductase activity;	K23558	3BETAHSDD	map00100	Steroid biosynthesis
LOC_Os03g43670	5.94572	5.40581e-06	up	0.0766667	5.04667	GO:0010311;GO:0090627;GO:0099402;GO:0048829;GO:0009793;GO:0009786;GO:0046777;GO:0048439;GO:0016021;GO:0009986;GO:0005886;GO:0030139;GO:0032585;GO:0004674;GO:0005524;GO:0004672;GO:004280	BP:lateral root formation;BP:plant epidermal cell differentiation;BP:plant organ development;BP:root cap development;BP:embryo development ending in seed dormancy;BP:regulation of asymmetric cell division;BP:protein autophosphorylation;BP:flower morphogenesis;CC:integral component of membrane;CC:cell surface;CC:plasma membrane;CC:endocytic vesicle;CC:multivesicular body membrane;MF:protein serine…	------	------	------	------
LOC_Os03g43860	5.94429	3.49229e-05	up	0.783333	53.0533	GO:0007034;GO:0032509;GO:0045324;GO:0015031;GO:0000815;GO:000577	BP:vacuolar transport;BP:endosome transport via multivesicular body sorting pathway;BP:late endosome to vacuole transport;BP:protein transport;CC:ESCRT III complex;CC:multivesicular body;	K12191	CHMP2A	map04144	Endocytosis
LOC_Os03g25330	5.93196	4.31468e-08	up	0.09	5.55333	GO:0006979;GO:0042744;GO:0005576;GO:0009505;GO:0009506;GO:0020037;GO:0046872;GO:000460	BP:response to oxidative stress;BP:hydrogen peroxide catabolic process;CC:extracellular region;CC:plant-type cell wall;CC:plasmodesma;MF:heme binding;MF:metal ion binding;MF:peroxidase activity;	K00430	E1.11.1.7	map00940	Phenylpropanoid biosynthesis
LOC_Os08g35830	5.9309	0.00094788	up	0.01	0.546667	GO:000823	MF:cysteine-type peptidase activity;	------	------	------	------
LOC_Os09g37510	5.92946	0.0449374	up	0.0266667	1.70667	GO:0015031;GO:0008104;GO:000573	BP:protein transport;BP:protein localization;CC:mitochondrion;	K19476	IST1	map04144	Endocytosis
LOC_Os03g14030	5.92597	3.82699e-20	up	0.26	15.4367	GO:0006952;GO:000557	BP:defense response;CC:extracellular region;	------	------	------	------
LOC_Os04g58080	5.91816	0.00532578	up	0.01	0.813333	GO:0005618;GO:000950	CC:cell wall;CC:plasmodesma;	------	------	------	------
LOC_Os05g32130	5.91195	0.00128874	up	0.16	10.85	------	------	K11714	RGXT	------	------
LOC_Os01g51230	5.90204	0.00270433	up	0.0366667	2.25667	------	------	------	------	------	------
LOC_Os05g43820	5.89958	1.80833e-05	up	0.0866667	7.26333	GO:0007015;GO:0007264;GO:0000902;GO:0030838;GO:0030036;GO:0007266;GO:0016477;GO:0005737;GO:0005634;GO:0005886;GO:0003924;GO:0019901;GO:000552	BP:actin filament organization;BP:small GTPase mediated signal transduction;BP:cell morphogenesis;BP:positive regulation of actin filament polymerization;BP:actin cytoskeleton organization;BP:Rho protein signal transduction;BP:cell migration;CC:cytoplasm;CC:nucleus;CC:plasma membrane;MF:GTPase activity;MF:protein kinase binding;MF:GTP binding;	K04392	RAC1	map04145;map04933	Phagosome;AGE-RAGE signaling pathway in diabetic complications
LOC_Os05g43860	5.8913	8.09393e-07	up	0.0466667	2.89333	------	------	------	------	------	------
LOC_Os03g27480	5.89117	0.00319491	up	0.0166667	1.00667	GO:0051603;GO:000418	BP:proteolysis involved in cellular protein catabolic process;MF:serine-type carboxypeptidase activity;	K09646	SCPEP1	------	------
LOC_Os04g06900	5.88912	0.0467639	up	0	0.366667	GO:001602	CC:integral component of membrane;	------	------	------	------
LOC_Os01g04710	5.88017	2.12535e-10	up	0.58	36.3933	GO:0006508;GO:0030163;GO:000419	BP:proteolysis;BP:protein catabolic process;MF:aspartic-type endopeptidase activity;	K22683	APF2	------	------
LOC_Os03g57460	5.87533	6.18609e-11	up	0.22	13.4633	------	------	------	------	------	------
LOC_Os09g26200	5.87476	0.00177828	up	0.0333333	2.08667	GO:000367	MF:nucleic acid binding;	------	------	------	------
LOC_Os01g11150	5.86706	0.0124423	up	0.02	1.30333	GO:0045487;GO:0052634;GO:0046872;GO:0051213;GO:001649	BP:gibberellin catabolic process;MF:C-19 gibberellin 2-beta-dioxygenase activity;MF:metal ion binding;MF:dioxygenase activity;MF:oxidoreductase activity;	K04125	E1.14.11.13	map00904	Diterpenoid biosynthesis
LOC_Os09g04710	5.8597	1.15602e-05	up	0.26	15.2067	GO:0016021;GO:001678	CC:integral component of membrane;MF:hydrolase activity, acting on ester bonds;	------	------	------	------
LOC_Os06g41560	5.854	0.0453183	up	0.00666667	0.56	GO:0006468;GO:0016021;GO:0005886;GO:0004674;GO:0004672;GO:000552	BP:protein phosphorylation;CC:integral component of membrane;CC:plasma membrane;MF:protein serine/threonine kinase activity;MF:protein kinase activity;MF:ATP binding;	------	------	------	------
LOC_Os04g33450	5.84706	1.8056e-10	up	0.17	10.16	------	------	------	------	------	------
LOC_Os06g27880	5.83879	0.00617553	up	0.00333333	0.246667	GO:0015074;GO:0003964;GO:0004523;GO:000367	BP:DNA integration;MF:RNA-directed DNA polymerase activity;MF:RNA-DNA hybrid ribonuclease activity;MF:nucleic acid binding;	------	------	------	------
LOC_Os02g43970	5.83415	5.24623e-06	up	0.0633333	3.55333	GO:0005634;GO:0003700;GO:000367	CC:nucleus;MF:transcription factor activity, sequence-specific DNA binding;MF:DNA binding;	------	------	------	------
LOC_Os01g54620	5.83079	8.38092e-23	up	0.286667	17.1267	GO:0009833;GO:0009834;GO:0030244;GO:0071555;GO:0005794;GO:0016021;GO:0005802;GO:0005886;GO:0016760;GO:0016759;GO:004687	BP:plant-type primary cell wall biogenesis;BP:plant-type secondary cell wall biogenesis;BP:cellulose biosynthetic process;BP:cell wall organization;CC:Golgi apparatus;CC:integral component of membrane;CC:trans-Golgi network;CC:plasma membrane;MF:cellulose synthas;MF:cellulose synthase activity;MF:metal ion binding;	K10999	CESA	------	------
LOC_Os03g49610	5.82926	6.07689e-07	up	0.713333	43.9233	GO:0005975;GO:0016021;GO:0047701;GO:0080079;GO:0080083;GO:0033907;GO:0008422;GO:0102483;GO:0004565;GO:0004567;GO:0004553;GO:000433	BP:carbohydrate metabolic process;CC:integral component of membrane;MF:beta-L-arabinosidase activity;MF:cellobiose glucosidase activity;MF:beta-gentiobiose beta-glucosidase activity;MF:beta-D-fucosidase activity;MF:beta-glucosidase activity;MF:scopolin beta-glucosidase activity;MF:beta-galactosidase activity;MF:beta-mannosidase activity;MF:hydrolase activity, hydrolyzing O-glycosyl compounds;MF:g…	K05350	bglB	map00460;map00500;map00940	Cyanoamino acid metabolism;Starch and sucrose metabolism;Phenylpropanoid biosynthesis
LOC_Os04g02530	5.82482	6.60032e-08	up	5.69	399.98	GO:000367	MF:nucleic acid binding;	------	------	------	------
LOC_Os02g41780	5.82352	0.00100847	up	0.03	1.77333	GO:0008643;GO:0005794;GO:0016021;GO:0015297;GO:0005338;GO:0022857;GO:000546	BP:carbohydrate transport;CC:Golgi apparatus;CC:integral component of membrane;MF:antiporter activity;MF:nucleotide-sugar transmembrane transporter activity;MF:transmembrane transporter activity;MF:UDP-xylose transmembrane transporter activity;	K15285	SLC35E3	------	------
LOC_Os09g39430	5.82319	5.10308e-11	up	0.176667	10.6367	GO:0016021;GO:001678	CC:integral component of membrane;MF:hydrolase activity, acting on ester bonds;	------	------	------	------
LOC_Os02g01390	5.82071	0.0186299	up	0	0.123333	GO:0015074;GO:0004523;GO:000367	BP:DNA integration;MF:RNA-DNA hybrid ribonuclease activity;MF:nucleic acid binding;	------	------	------	------
LOC_Os04g56180	5.81719	0.0466442	up	0	0.613333	GO:0006979;GO:0042744;GO:0005576;GO:0020037;GO:0046872;GO:000460	BP:response to oxidative stress;BP:hydrogen peroxide catabolic process;CC:extracellular region;MF:heme binding;MF:metal ion binding;MF:peroxidase activity;	K00430	E1.11.1.7	map00940	Phenylpropanoid biosynthesis
LOC_Os09g28300	5.8138	1.27143e-05	up	0.333333	19.51	------	------	------	------	------	------
LOC_Os05g47790	5.80883	1.60306e-09	up	0.106667	6.24	------	------	------	------	------	------
LOC_Os04g48380	5.8055	0.0155735	up	0	1.04333	GO:001602	CC:integral component of membrane;	------	------	------	------
LOC_Os12g38330	5.80302	0.0331471	up	0	1.60667	------	------	------	------	------	------
LOC_Os01g03680	5.79985	6.16179e-09	up	0.193333	11.51	GO:0005576;GO:000486	CC:extracellular region;MF:serine-type endopeptidase inhibitor activity;	------	------	------	------
LOC_Os01g24470	5.79525	0.0215884	up	0.0133333	0.78	GO:0009737;GO:0043622;GO:0004725;GO:000813	BP:response to abscisic acid;BP:cortical microtubule organization;MF:protein tyrosine phosphatase activity;MF:protein tyrosine/serine/threonine phosphatase activity;	K14165	K14165	------	------
LOC_Os06g47250	5.79303	0.010308	up	0.01	0.656667	GO:0015031;GO:000810	BP:protein transport;BP:protein localization;	------	------	------	------
LOC_Os06g41060	5.79205	1.1604e-06	up	0.696667	31.9867	GO:0006355;GO:0005634;GO:0003700;GO:0043565;GO:004698	BP:regulation of transcription, DNA-templated;CC:nucleus;MF:transcription factor activity, sequence-specific DNA binding;MF:sequence-specific DNA binding;MF:protein dimerization activity;	------	------	------	------
LOC_Os07g33540	5.78613	0.0010088	up	0.0266667	1.45	GO:0010268;GO:0016132;GO:0016125;GO:0010167;GO:0007275;GO:0055114;GO:0016021;GO:0004497;GO:0020037;GO:0016705;GO:0015112;GO:000550	BP:brassinosteroid homeostasis;BP:brassinosteroid biosynthetic process;BP:sterol metabolic process;BP:response to nitrate;BP:multicellular organism development;BP:oxidation-reduction process;CC:integral component of membrane;MF:monooxygenase activity;MF:heme binding;MF:oxidoreductase activity, acting on paired donors, with incorporation or reduction of molecular oxygen;MF:nitrate transmembrane tr…	------	------	------	------
LOC_Os11g06880	5.78129	0.00599095	up	0.05	1.80667	GO:0003824;GO:001687	MF:catalytic activity;MF:ligase activity;	K01897	ACSL, fadD	map00061;map00071;map04146	Fatty acid biosynthesis;Fatty acid degradation;Peroxisome
LOC_Os02g06670	5.78084	0.0331034	up	0.0333333	2.14667	GO:0046658;GO:0016021;GO:000905	CC:anchored component of plasma membrane;CC:integral component of membrane;MF:electron carrier activity;	------	------	------	------
LOC_Os07g11870	5.77691	1.50312e-06	up	0.283333	15.4967	GO:0016102;GO:0055114;GO:0016020;GO:0016021;GO:0004497;GO:0020037;GO:0016709;GO:0016705;GO:0036201;GO:000550	BP:diterpenoid biosynthetic process;BP:oxidation-reduction process;CC:membrane;CC:integral component of membrane;MF:monooxygenase activity;MF:heme binding;MF:oxidoreductase activity, acting on paired donors, with incorporation or reduction of molecular oxygen, NA;MF:oxidoreductase activity, acting on paired donors, with incorporation or reduction of molecular oxygen;MF:ent-isokaurene C2-hydroxyla…	------	------	------	------
LOC_Os04g48416	5.76442	2.1773e-05	up	0.12	7.05	GO:000425	MF:serine-type endopeptidase activity;	------	------	------	------
LOC_Os10g17790	5.76294	1.39682e-07	up	0.123333	6.96333	GO:001649	MF:oxidoreductase activity;	------	------	------	------
LOC_Os07g34720	5.75873	0.000757769	up	0.0733333	3.85333	GO:0046658;GO:0016021;GO:000950	CC:anchored component of plasma membrane;CC:integral component of membrane;CC:plasmodesma;	------	------	------	------
LOC_Os09g37600	5.75795	0.00202582	up	0.156667	9.33667	GO:0016021;GO:0015297;GO:004291	CC:integral component of membrane;MF:antiporter activity;MF:xenobiotic transporter activity;	------	------	------	------
LOC_Os03g55550	5.7514	0.0113776	up	0.05	1.7	GO:0046983;GO:000367	MF:protein dimerization activity;MF:DNA binding;	------	------	------	------
LOC_Os05g29880	5.75005	6.72045e-06	up	0.17	8.84	GO:0006631;GO:0006635;GO:0005777;GO:000385	BP:fatty acid metabolic process;BP:fatty acid beta-oxidation;CC:peroxisome;MF:3-hydroxyacyl-CoA dehydrogenase activity;	K10527	MFP2	map00592;map00071	alpha-Linolenic acid metabolism;Fatty acid degradation
LOC_Os08g34510	5.72098	0.0442409	up	0	13.93	------	------	------	------	------	------
LOC_Os04g49130	5.71281	0.0395058	up	0.03	1.98333	GO:0016925;GO:0005634;GO:006165	BP:protein sumoylation;CC:nucleus;MF:SUMO conjugating enzyme activity;	K10577	UBE2I, UBC9	map04120;map03013	Ubiquitin mediated proteolysis;RNA transport
LOC_Os02g26190	5.71177	0.00170843	up	0.0133333	0.683333	GO:000823	MF:cysteine-type peptidase activity;	------	------	------	------
LOC_Os05g44600	5.70843	1.54671e-07	up	0.153333	8.86333	GO:0042545;GO:0045490;GO:0030599;GO:004533	BP:cell wall modification;BP:pectin catabolic process;MF:pectinesterase activity;MF:aspartyl esterase activity;	K01051	E3.1.1.11	map00040	Pentose and glucuronate interconversions
LOC_Os01g22660	5.70041	2.59374e-05	up	0.17	9.76	GO:0016021;GO:001678	CC:integral component of membrane;MF:hydrolase activity, acting on ester bonds;	------	------	------	------
LOC_Os03g53860	5.69776	5.49074e-14	up	2.54333	127.45	GO:0005975;GO:0009251;GO:0016021;GO:0008422;GO:000455	BP:carbohydrate metabolic process;BP:glucan catabolic process;CC:integral component of membrane;MF:beta-glucosidase activity;MF:hydrolase activity, hydrolyzing O-glycosyl compounds;	K01188	E3.2.1.21	map00460;map00500;map00940	Cyanoamino acid metabolism;Starch and sucrose metabolism;Phenylpropanoid biosynthesis
LOC_Os03g12680	5.69749	1.19509e-11	up	0.16	8.45	GO:0006468;GO:0016021;GO:0005886;GO:0004675;GO:0004674;GO:000552	BP:protein phosphorylation;CC:integral component of membrane;CC:plasma membrane;MF:transmembrane receptor protein serine/threonine kinase activity;MF:protein serine/threonine kinase activity;MF:ATP binding;	------	------	------	------
LOC_Os04g46660	5.6964	0.00150289	up	0.0433333	2.23333	GO:0000079;GO:001990	BP:regulation of cyclin-dependent protein serine/threonine kinase activity;MF:protein kinase binding;	------	------	------	------
LOC_Os10g42520	5.69381	1.59227e-05	up	0.81	40.7367	GO:001602	CC:integral component of membrane;	------	------	------	------
LOC_Os01g50750	5.68592	0.00710419	up	0.03	1.62667	GO:001602	CC:integral component of membrane;	------	------	------	------
LOC_Os03g14250	5.68417	2.0679e-14	up	1.07	57.4367	------	------	------	------	------	------
LOC_Os01g04160	5.67928	0.000483301	up	0.0466667	2.82667	GO:001602	CC:integral component of membrane;	------	------	------	------
ChrSy.fgenesh.gene.21	5.67682	0.00456922	up	0.0133333	0.923333	------	------	------	------	------	------
LOC_Os03g41060	5.67164	2.00396e-05	up	0.436667	24.5067	GO:001602	CC:integral component of membrane;	------	------	------	------
LOC_Os07g29310	5.66628	3.4225e-05	up	0.153333	8.21	GO:000973	BP:response to auxin;	------	------	------	------
LOC_Os03g55830	5.6648	5.75027e-07	up	0.133333	6.8	------	------	------	------	------	------
LOC_Os08g05520	5.65797	0.0273963	up	0	0.4	GO:0030154;GO:1901430;GO:0045893;GO:2000652;GO:0005634;GO:0043565;GO:0044212;GO:0003700;GO:000367	BP:cell differentiation;BP:positive regulation of syringal lignin biosynthetic process;BP:positive regulation of transcription, DNA-templated;BP:regulation of secondary cell wall biogenesis;CC:nucleus;MF:sequence-specific DNA binding;MF:transcription regulatory region DNA binding;MF:transcription factor activity, sequence-specific DNA binding;MF:DNA binding;	K09422	MYBP	------	------
LOC_Os12g43780	5.6519	0.0297077	up	0.02	1.13	------	------	------	------	------	------
LOC_Os11g02070	5.64602	4.76659e-09	up	0.37	19.1433	------	------	K10523	SPOP	------	------
LOC_Os02g49770	5.63636	0.000153646	up	0.243333	13.2333	GO:001602	CC:integral component of membrane;	------	------	------	------
LOC_Os06g28480	5.63421	1.00627e-05	up	0.0433333	2.19333	GO:001630	MF:kinase activity;	------	------	------	------
LOC_Os02g42380	5.62924	0.000841478	up	0.27	14.4133	GO:0005634;GO:0003700;GO:004356	CC:nucleus;MF:transcription factor activity, sequence-specific DNA binding;MF:sequence-specific DNA binding;	K16221	TCP21, CHE	map04712	Circadian rhythm - plant
LOC_Os01g67950	5.62816	9.47069e-07	up	0.86	43.08	------	------	------	------	------	------
LOC_Os02g52934	5.61915	0.00022691	up	0.05	6.14	------	------	------	------	------	------
LOC_Os08g36760	5.61608	2.46743e-05	up	0.12	6.27667	------	------	------	------	------	------
LOC_Os08g43450	5.60176	0.000438082	up	0.173333	3.94333	GO:0030154;GO:0005634;GO:0043565;GO:0044212;GO:0003700;GO:000367	BP:cell differentiation;CC:nucleus;MF:sequence-specific DNA binding;MF:transcription regulatory region DNA binding;MF:transcription factor activity, sequence-specific DNA binding;MF:DNA binding;	K09422	MYBP	------	------
LOC_Os09g29100	5.60061	3.57108e-05	up	0.71	37.8167	GO:0006468;GO:0000079;GO:0044772;GO:0051301;GO:0005737;GO:0005634;GO:0000307;GO:0019901;GO:001653	BP:protein phosphorylation;BP:regulation of cyclin-dependent protein serine/threonine kinase activity;BP:mitotic cell cycle phase transition;BP:cell division;CC:cytoplasm;CC:nucleus;CC:cyclin-dependent protein kinase holoenzyme complex;MF:protein kinase binding;MF:cyclin-dependent protein serine/threonine kinase regulator activity;	K18810	CYCD1_2_4	------	------
LOC_Os04g53730	5.59776	0.0346459	up	0.0466667	2.39333	GO:0045454;GO:0016021;GO:0005829;GO:0005623;GO:000375	BP:cell redox homeostasis;CC:integral component of membrane;CC:cytosol;CC:cell;MF:protein disulfide isomerase activity;	------	------	------	------
LOC_Os02g51440	5.5841	0.025853	up	0.0133333	0.61	GO:0046274;GO:0048046;GO:0052716;GO:000550	BP:lignin catabolic process;CC:apoplast;MF:hydroquinon;MF:copper ion binding;	K05909	E1.10.3.2	------	------
LOC_Os01g54080	5.5833	6.53403e-07	up	0.603333	31.3167	GO:0007018;GO:0005871;GO:0005874;GO:0008017;GO:0003777;GO:0016887;GO:000552	BP:microtubule-based movement;CC:kinesin complex;CC:microtubule;MF:microtubule binding;MF:microtubule motor activity;MF:ATPase activity;MF:ATP binding;	K10406	KIFC2_3	------	------
LOC_Os04g11210	5.58192	7.29605e-05	up	0.11	4.72	GO:0015074;GO:0004190;GO:0008270;GO:000367	BP:DNA integration;MF:aspartic-type endopeptidase activity;MF:zinc ion binding;MF:nucleic acid binding;	------	------	------	------
LOC_Os09g25784	5.57851	0.0291503	up	0	0.51	GO:0016021;GO:0005886;GO:002285	CC:integral component of membrane;CC:plasma membrane;MF:transmembrane transporter activity;	------	------	------	------
LOC_Os04g37480	5.57336	1.53229e-06	up	0.16	7.72333	GO:0005829;GO:0008106;GO:0016491;GO:000403	CC:cytosol;MF:alcohol dehydrogenas;MF:oxidoreductase activity;MF:aldito;	K22374	DMAS1	------	------
LOC_Os03g46180	5.57272	0.00128874	up	0.143333	6.51667	GO:0016021;GO:000823	CC:integral component of membrane;MF:peptidase activity;	------	------	------	------
LOC_Os10g38800	5.57071	6.89552e-05	up	0.0433333	2.07667	GO:0016021;GO:0016020;GO:0005524;GO:000467	CC:integral component of membrane;CC:membrane;MF:ATP binding;MF:protein kinase activity;	------	------	------	------
LOC_Os11g35080	5.5688	0.0111851	up	0.02	1.10333	------	------	------	------	------	------
LOC_Os08g02250	5.56863	6.16504e-06	up	0.393333	19.9067	------	------	------	------	------	------
LOC_Os03g43880	5.56826	0.00293645	up	0.116667	5.72333	GO:0016042;GO:001678	BP:lipid catabolic process;MF:hydrolase activity;	------	------	------	------
LOC_Os01g67240	5.56511	3.23889e-08	up	0.146667	7.42667	GO:001602	CC:integral component of membrane;	------	------	------	------
LOC_Os01g09860	5.56102	4.75116e-12	up	1.72333	21.46	GO:0016021;GO:0005524;GO:000467	CC:integral component of membrane;MF:ATP binding;MF:protein kinase activity;	------	------	------	------
LOC_Os04g43020	5.56062	4.50302e-05	up	0.0666667	3.51333	GO:0016021;GO:0004674;GO:0005524;GO:000467	CC:integral component of membrane;MF:protein serine/threonine kinase activity;MF:ATP binding;MF:protein kinase activity;	------	------	------	------
LOC_Os03g18110	5.55254	9.45424e-07	up	0.143333	7.61667	GO:0005794;GO:001641	CC:Golgi apparatus;MF:O-acetyltransferase activity;	------	------	------	------
LOC_Os11g32490	5.54875	0.00294254	up	0.0266667	1.23333	GO:001602	CC:integral component of membrane;	------	------	------	------
LOC_Os03g24910	5.54842	0.0411297	up	0.0366667	1.46333	GO:0016021;GO:000814	CC:integral component of membrane;MF:sulfotransferase activity;	------	------	------	------
LOC_Os04g43210	5.54743	0.00100279	up	0.0566667	2.78333	GO:0016021;GO:0005887;GO:0022857;GO:000536	CC:integral component of membrane;CC:integral component of plasma membrane;MF:transmembrane transporter activity;MF:myo-inosito;	K08150	SLC2A13, ITR	------	------
LOC_Os05g09640	5.54699	0.000180427	up	0.14	5.67333	------	------	------	------	------	------
LOC_Os06g14810	5.54391	3.40382e-05	up	0.433333	21.7467	GO:0006633;GO:0016021;GO:0016020;GO:001674	BP:fatty acid biosynthetic process;CC:integral component of membrane;CC:membrane;MF:transferase activity, transferring acyl groups other than amino-acyl groups;	K15397	KCS	map04626;map00062	Plant-pathogen interaction;Fatty acid elongation
LOC_Os01g53840	5.54212	1.07684e-05	up	0.0666667	3.22667	GO:0009738;GO:0050832;GO:0031348;GO:0009789;GO:0045087;GO:0016021;GO:0005886;GO:0004672;GO:000552	BP:abscisic acid-activated signaling pathway;BP:defense response to fungus;BP:negative regulation of defense response;BP:positive regulation of abscisic acid-activated signaling pathway;BP:innate immune response;CC:integral component of membrane;CC:plasma membrane;MF:protein kinase activity;MF:ATP binding;	------	------	------	------
LOC_Os09g32540	5.53786	1.27973e-05	up	0.0666667	3.32	------	------	------	------	------	------
LOC_Os08g38270	5.53628	1.17824e-06	up	0.27	13.6333	GO:0009834;GO:0046658;GO:000588	BP:plant-type secondary cell wall biogenesis;CC:anchored component of plasma membrane;CC:plasma membrane;	------	------	------	------
LOC_Os05g29810	5.53019	0.000168546	up	0.123333	6.06	GO:0005634;GO:0003700;GO:000367	CC:nucleus;MF:transcription factor activity, sequence-specific DNA binding;MF:DNA binding;	K09286	EREBP	------	------
LOC_Os01g62200	5.52454	1.36689e-05	up	0.09	4.49	------	------	------	------	------	------
LOC_Os08g34310	5.52334	4.88297e-08	up	0.08	3.47333	GO:0005634;GO:0008270;GO:000367	CC:nucleus;MF:zinc ion binding;MF:nucleic acid binding;	------	------	------	------
LOC_Os03g08790	5.52312	1.46544e-14	up	1.48333	70.7633	GO:0009627;GO:0043067;GO:0030163;GO:0006508;GO:0048046;GO:0009505;GO:000419	BP:systemic acquired resistance;BP:regulation of programmed cell death;BP:protein catabolic process;BP:proteolysis;CC:apoplast;CC:plant-type cell wall;MF:aspartic-type endopeptidase activity;	------	------	------	------
LOC_Os09g37500	5.50871	0.00479008	up	0.213333	10.7367	GO:0009733;GO:000992	BP:response to auxin;BP:auxin polar transport;	------	------	------	------
LOC_Os01g29104	5.50785	0.00425453	up	0.16	6.6	------	------	------	------	------	------
LOC_Os04g44870	5.50697	1.64772e-06	up	2.68333	129.407	GO:0006952;GO:000573	BP:defense response;CC:cytoplasm;	------	------	------	------
LOC_Os05g48900	5.50124	1.50455e-13	up	0.346667	16.2567	GO:0009834;GO:0016021;GO:000588	BP:plant-type secondary cell wall biogenesis;CC:integral component of membrane;CC:plasma membrane;	------	------	------	------
LOC_Os01g19480	5.49999	0.00145949	up	0.0733333	3.73333	------	------	K20285	RABEPK	------	------
LOC_Os01g66590	5.49468	1.04041e-07	up	0.176667	7.7	GO:0007275;GO:000563	BP:multicellular organism development;CC:nucleus;	------	------	------	------
LOC_Os09g38440	5.48814	3.98251e-06	up	0.833333	35.78	GO:0045893;GO:0051568;GO:0005634;GO:0035097;GO:0018024;GO:0046872;GO:004280	BP:positive regulation of transcription, DNA-templated;BP:histone H3-K4 methylation;CC:nucleus;CC:histone methyltransferase complex;MF:histone-lysine N-methyltransferase activity;MF:metal ion binding;MF:histone methyltransferase activit;	------	------	------	------
LOC_Os01g42900	5.48695	0.0049078	up	0.0233333	1.14333	GO:0055085;GO:0016021;GO:0005886;GO:0042626;GO:0016887;GO:000552	BP:transmembrane transport;CC:integral component of membrane;CC:plasma membrane;MF:ATPase activity, coupled to transmembrane movement of substances;MF:ATPase activity;MF:ATP binding;	------	------	------	------
LOC_Os04g51980	5.48018	4.98272e-06	up	0.0866667	4.09333	GO:001674	MF:transferase activity, transferring acyl groups other than amino-acyl groups;	------	------	------	------
LOC_Os03g12230	5.48014	2.00396e-05	up	0.153333	6.81	------	------	K17991	PXG	map00073	Cutin, suberine and wax biosynthesis
LOC_Os04g41820	5.47924	0.000100476	up	0.166667	9.51667	GO:0005634;GO:000370	CC:nucleus;MF:transcription factor activity, sequence-specific DNA binding;	------	------	------	------
LOC_Os03g12250	5.47378	4.0498e-17	up	0.866667	40.2633	GO:0016021;GO:0005524;GO:000467	CC:integral component of membrane;MF:ATP binding;MF:protein kinase activity;	------	------	------	------
LOC_Os07g37700	5.47308	0.000296233	up	2.92	131.82	------	------	------	------	------	------
LOC_Os08g32540	5.46757	1.39008e-06	up	0.123333	6.05667	GO:0006468;GO:0000079;GO:0044772;GO:0051301;GO:0005737;GO:0005634;GO:0000307;GO:0019901;GO:001653	BP:protein phosphorylation;BP:regulation of cyclin-dependent protein serine/threonine kinase activity;BP:mitotic cell cycle phase transition;BP:cell division;CC:cytoplasm;CC:nucleus;CC:cyclin-dependent protein kinase holoenzyme complex;MF:protein kinase binding;MF:cyclin-dependent protein serine/threonine kinase regulator activity;	K18810	CYCD1_2_4	------	------
LOC_Os07g49140	5.45847	8.82843e-09	up	0.236667	10.9	GO:0030036;GO:0005856;GO:000377	BP:actin cytoskeleton organization;CC:cytoskeleton;MF:actin binding;	------	------	------	------
LOC_Os10g21670	5.45696	8.08551e-05	up	1.48333	70.16	------	------	------	------	------	------
LOC_Os05g37340	5.45529	7.27101e-05	up	0.113333	5.29	------	------	------	------	------	------
LOC_Os12g08160	5.44798	0.0300033	up	0.0833333	3.52	GO:001674	MF:transferase activity, transferring acyl groups;	------	------	------	------
LOC_Os09g28690	5.44573	1.1153e-05	up	0.41	19.3267	GO:001678	MF:hydrolase activity;	------	------	------	------
LOC_Os03g05560	5.44033	2.36823e-05	up	0.08	3.77667	GO:0016567;GO:0006511;GO:0016021;GO:006163	BP:protein ubiquitination;BP:ubiquitin-dependent protein catabolic process;CC:integral component of membrane;MF:ubiquitin protein ligase activity;	------	------	------	------
LOC_Os11g01540	5.44	5.09821e-05	up	0.19	4.96667	------	------	------	------	------	------
LOC_Os02g55130	5.43129	5.63503e-06	up	0.176667	9.61333	GO:0051603;GO:0009742;GO:0005773;GO:0016021;GO:000418	BP:proteolysis involved in cellular protein catabolic process;BP:brassinosteroid mediated signaling pathway;CC:vacuole;CC:integral component of membrane;MF:serine-type carboxypeptidase activity;	K16297	SCPL-II	------	------
LOC_Os10g21130	5.42659	0.0046681	up	0.02	1.05667	GO:000587	CC:microtubule;	------	------	------	------
LOC_Os01g42960	5.42545	3.13885e-06	up	0.173333	7.95	GO:0045454;GO:000562	BP:cell redox homeostasis;CC:cell;	------	------	------	------
LOC_Os02g48360	5.41501	0.000526912	up	0.0833333	3.86333	GO:0009749;GO:0006002;GO:0015979;GO:0005737;GO:0005829;GO:0047334;GO:0003872;GO:0046872;GO:000552	BP:response to glucose;BP:fructose 6-phosphate metabolic process;BP:photosynthesis;CC:cytoplasm;CC:cytosol;MF:diphosphate-fructose-6-phosphate 1-phosphotransferase activity;MF:6-phosphofructokinase activity;MF:metal ion binding;MF:ATP binding;	K00895	pfp, PFP	map00051;map00010;map00030	Fructose and mannose metabolism;Glycolysis / Gluconeogenesis;Pentose phosphate pathway
LOC_Os03g58850	5.4145	0.000995455	up	1.04	48.64	------	------	------	------	------	------
LOC_Os06g03970	5.39868	9.32835e-06	up	0.653333	30.0567	GO:0016021;GO:0005886;GO:0033612;GO:0004672;GO:0004674;GO:000552	CC:integral component of membrane;CC:plasma membrane;MF:receptor serine/threonine kinase binding;MF:protein kinase activity;MF:protein serine/threonine kinase activity;MF:ATP binding;	K20718	ER	map04016	MAPK signaling pathway - plant
LOC_Os03g18980	5.39758	1.66138e-08	up	0.143333	6.4	GO:0007018;GO:0005871;GO:0005874;GO:0008017;GO:0003777;GO:0016887;GO:000552	BP:microtubule-based movement;CC:kinesin complex;CC:microtubule;MF:microtubule binding;MF:microtubule motor activity;MF:ATPase activity;MF:ATP binding;	K10406	KIFC2_3	------	------
LOC_Os02g07460	5.39154	0.00224175	up	0.543333	25.0533	------	------	------	------	------	------
LOC_Os06g50900	5.39087	0.00010984	up	0.283333	13.1233	GO:004698	MF:protein dimerization activity;	------	------	------	------
LOC_Os10g01844	5.38322	0.000414695	up	1.43667	45.27	------	------	------	------	------	------
LOC_Os01g47470	5.37529	7.96962e-07	up	0.0933333	4.08	GO:0006468;GO:0016021;GO:0005886;GO:0004675;GO:0004674;GO:000552	BP:protein phosphorylation;CC:integral component of membrane;CC:plasma membrane;MF:transmembrane receptor protein serine/threonine kinase activity;MF:protein serine/threonine kinase activity;MF:ATP binding;	------	------	------	------
LOC_Os09g30280	5.3722	0.0100807	up	0.0366667	1.62	GO:0045489;GO:0071555;GO:0000139;GO:004726	BP:pectin biosynthetic process;BP:cell wall organization;CC:Golgi membrane;MF:polygalacturonate 4-alpha-galacturonosyltransferase activity;	K13648	GAUT	map00520	Amino sugar and nucleotide sugar metabolism
LOC_Os10g28630	5.36782	0.0338248	up	0.07	3.16333	GO:0009086;GO:0033528;GO:0047150;GO:0008898;GO:000827	BP:methionine biosynthetic process;BP:S-methylmethionine cycle;MF:betaine-homocysteine S-methyltransferase activity;MF:S-adenosylmethionine-homocysteine S-methyltransferase activity;MF:zinc ion binding;	K00547	mmuM, BHMT2	map00270	Cysteine and methionine metabolism
LOC_Os12g30000	5.36391	0.00139903	up	0.0266667	1.19	------	------	------	------	------	------
LOC_Os04g46200	5.35276	0.00746609	up	0.0833333	3.00333	GO:0019915;GO:0016021;GO:001251	BP:lipid storage;CC:integral component of membrane;CC:monolayer-surrounded lipid storage body;	------	------	------	------
LOC_Os06g04080	5.3494	0.000765918	up	0.03	1.23667	GO:0005975;GO:0046658;GO:0016021;GO:000455	BP:carbohydrate metabolic process;CC:anchored component of plasma membrane;CC:integral component of membrane;MF:hydrolase activity, hydrolyzing O-glycosyl compounds;	------	------	------	------
LOC_Os06g45540	5.34005	0.013757	up	0.0566667	2.46	GO:000827	MF:zinc ion binding;	------	------	------	------
LOC_Os07g30750	5.33923	0.00278856	up	0.08	3.58667	GO:0005634;GO:0046983;GO:0008234;GO:000367	CC:nucleus;MF:protein dimerization activity;MF:cysteine-type peptidase activity;MF:DNA binding;	------	------	------	------
LOC_Os01g22640	5.33807	2.18215e-08	up	0.2	8.71333	GO:0016021;GO:001678	CC:integral component of membrane;MF:hydrolase activity, acting on ester bonds;	------	------	------	------
LOC_Os07g40130	5.33585	1.53825e-07	up	1.41667	60.9067	------	------	------	------	------	------
LOC_Os06g04090	5.33467	4.57096e-05	up	0.08	4.27667	GO:0006355;GO:0005634;GO:000367	BP:regulation of transcription, DNA-templated;CC:nucleus;MF:DNA binding;	------	------	------	------
LOC_Os02g53720	5.33199	0.000457885	up	1.04333	38.6167	GO:0016021;GO:0004674;GO:0005524;GO:000467	CC:integral component of membrane;MF:protein serine/threonine kinase activity;MF:ATP binding;MF:protein kinase activity;	K20718	ER	map04016	MAPK signaling pathway - plant
LOC_Os02g18410	5.33109	1.78028e-05	up	0.96	41.3367	GO:004665	CC:anchored component of plasma membrane;	------	------	------	------
LOC_Os04g46780	5.32962	2.55388e-15	up	0.23	8.82333	GO:0016021;GO:000578	CC:integral component of membrane;CC:endoplasmic reticulum membrane;	------	------	------	------
LOC_Os06g12820	5.32782	0.0137686	up	0.06	2.45667	GO:0005794;GO:0016021;GO:001641	CC:Golgi apparatus;CC:integral component of membrane;MF:O-acetyltransferase activity;	K23877	AXY4, AXY4L	------	------
LOC_Os05g07764	5.32543	0.000197148	up	0.12	5.18333	------	------	------	------	------	------
LOC_Os01g05430	5.3242	0.0010572	up	0.13	3.86333	GO:0016021;GO:000425	CC:integral component of membrane;MF:serine-type endopeptidase activity;	------	------	------	------
LOC_Os03g03164	5.31909	2.23821e-30	up	1.67	73.1367	GO:0010089;GO:0006355;GO:0045892;GO:0010192;GO:2000652;GO:0005634;GO:000367	BP:xylem development;BP:regulation of transcription, DNA-templated;BP:negative regulation of transcription, DNA-templated;BP:mucilage biosynthetic process;BP:regulation of secondary cell wall biogenesis;CC:nucleus;MF:DNA binding;	------	------	------	------
LOC_Os01g18240	5.31477	1.07468e-10	up	0.11	4.40667	GO:0030154;GO:0010119;GO:0005634;GO:0043565;GO:0044212;GO:0003700;GO:000367	BP:cell differentiation;BP:regulation of stomatal movement;CC:nucleus;MF:sequence-specific DNA binding;MF:transcription regulatory region DNA binding;MF:transcription factor activity, sequence-specific DNA binding;MF:DNA binding;	K09422	MYBP	------	------
LOC_Os01g46350	5.31331	5.80205e-10	up	0.423333	17.7133	GO:0005794;GO:001641	CC:Golgi apparatus;MF:O-acetyltransferase activity;	------	------	------	------
LOC_Os08g31120	5.31189	5.22813e-07	up	0.163333	6.26667	GO:0016021;GO:0005886;GO:002285	CC:integral component of membrane;CC:plasma membrane;MF:transmembrane transporter activity;	------	------	------	------
LOC_Os07g04190	5.30642	1.43119e-08	up	0.856667	36.45	GO:0016021;GO:0005886;GO:0033612;GO:0004672;GO:0004674;GO:000552	CC:integral component of membrane;CC:plasma membrane;MF:receptor serine/threonine kinase binding;MF:protein kinase activity;MF:protein serine/threonine kinase activity;MF:ATP binding;	------	------	------	------
LOC_Os01g03950	5.30618	2.03156e-06	up	0.303333	12.93	GO:0005975;GO:0030246;GO:000455	BP:carbohydrate metabolic process;MF:carbohydrate binding;MF:hydrolase activity, hydrolyzing O-glycosyl compounds;	K15925	XYL1	------	------
LOC_Os08g45170	5.30443	0.00111954	up	0.563333	24.1633	GO:001602	CC:integral component of membrane;	------	------	------	------
LOC_Os06g49100	5.30134	0.000167961	up	0.276667	11.9233	------	------	------	------	------	------
LOC_Os01g55150	5.30107	0.00049457	up	0.186667	7.83	GO:0045893;GO:0005634;GO:0003700;GO:000367	BP:positive regulation of transcription, DNA-templated;CC:nucleus;MF:transcription factor activity, sequence-specific DNA binding;MF:DNA binding;	------	------	------	------
LOC_Os10g38540	5.29762	0.00162324	up	0.0433333	1.77667	GO:0006749;GO:0005737;GO:0016740;GO:000436	BP:glutathione metabolic process;CC:cytoplasm;MF:transferase activity;MF:glutathione transferase activity;	K00799	GST, gst	map00480	Glutathione metabolism
LOC_Os11g07830	5.29176	4.04397e-05	up	0.253333	10.3233	GO:0048046;GO:000561	CC:apoplast;CC:cell wall;	------	------	------	------
LOC_Os02g04540	5.28007	0.0243385	up	0.0366667	1.55333	GO:0010054;GO:0009826;GO:0000904;GO:0009505;GO:000950	BP:trichoblast differentiation;BP:unidimensional cell growth;BP:cell morphogenesis involved in differentiation;CC:plant-type cell wall;CC:plasmodesma;	------	------	------	------
LOC_Os02g43710	5.27641	0.000121087	up	0.106667	4.46333	GO:0006635;GO:0005739;GO:0004300;GO:000382	BP:fatty acid beta-oxidation;CC:mitochondrion;MF:enoyl-CoA hydratase activity;MF:catalytic activity;	K05607	AUH	map00280	Valine, leucine and isoleucine degradation
LOC_Os11g43140	5.27379	5.90328e-06	up	0.0933333	4.04333	------	------	------	------	------	------
LOC_Os10g28680	5.26137	1.37022e-08	up	0.563333	22.6433	------	------	------	------	------	------
LOC_Os05g03972	5.2503	4.71848e-06	up	0.113333	4.42	GO:001602	CC:integral component of membrane;	------	------	------	------
LOC_Os02g13870	5.2478	6.36488e-09	up	1.84333	73.5367	GO:0016021;GO:001526	CC:integral component of membrane;MF:channel activity;	K09874	NIP	------	------
LOC_Os02g47420	5.24637	1.02506e-12	up	0.276667	11.5633	GO:000508	MF:Rho guanyl-nucleotide exchange factor activity;	------	------	------	------
LOC_Os01g06560	5.24625	2.80586e-06	up	0.91	36.7433	GO:0006351;GO:004356	BP:transcription, DNA-templated;MF:sequence-specific DNA binding;	------	------	------	------
LOC_Os01g10320	5.24547	0.00444367	up	0.02	0.676667	GO:0010075;GO:0010087;GO:0009965;GO:0080060;GO:0048263;GO:0010014;GO:0005634;GO:0008289;GO:000367	BP:regulation of meristem growth;BP:phloem or xylem histogenesis;BP:leaf morphogenesis;BP:integument development;BP:determination of dorsal identity;BP:meristem initiation;CC:nucleus;MF:lipid binding;MF:DNA binding;	K09338	HD-ZIP	------	------
LOC_Os01g21960	5.24199	1.73617e-09	up	0.233333	9.38333	GO:0006468;GO:0016021;GO:0005886;GO:0004675;GO:0004672;GO:000552	BP:protein phosphorylation;CC:integral component of membrane;CC:plasma membrane;MF:transmembrane receptor protein serine/threonine kinase activity;MF:protein kinase activity;MF:ATP binding;	------	------	------	------
LOC_Os09g14100	5.24021	0.0176773	up	0.00666667	0.306667	GO:004353	MF:ADP binding;	------	------	------	------
LOC_Os03g37810	5.23912	0.00137959	up	0.23	9.48667	GO:0008270;GO:000367	MF:zinc ion binding;MF:nucleic acid binding;	------	------	------	------
LOC_Os05g43690	5.23614	0.000917227	up	0.236667	9.81	GO:0016021;GO:001678	CC:integral component of membrane;MF:hydrolase activity;	------	------	------	------
LOC_Os08g29340	5.23316	0.0419088	up	0.0166667	0.47	------	------	------	------	------	------
LOC_Os05g26820	5.2299	1.56061e-08	up	0.4	15.9333	GO:0007165;GO:0004674;GO:000552	BP:signal transduction;MF:protein serine/threonine kinase activity;MF:ATP binding;	K07198	PRKAA, AMPK	------	------
LOC_Os05g28520	5.21877	2.54156e-17	up	1.62333	59.7667	GO:0016021;GO:0005524;GO:000467	CC:integral component of membrane;MF:ATP binding;MF:protein kinase activity;	------	------	------	------
[truncated: 1,757 more rows]

## Sheet: Table S10
Table S10:Differentially expressed genes (DEGs) in C331 exposed to BPH for 48h compared with unfed C331.
Gene_id	Log2FC(R1_BPH/R1)	Padjust	Regulate	C0	C48	GO_id	GO_term	KO_id	KO_name	Pathway_id	Pathway_definition
[truncated: 897 more rows]

[truncated: 6 more sheets: Table S11, Table S12, Table S13, Table S14, Table S15, Table S16]
